# Supplementary material for: Hexaaqua­cobalt(II) bis­(5-acetyl-2-hy­droxy­benzoate) dihydrate
Source: Acta Crystallogr Sect E Struct Rep Online. 2011 Nov 9;67(Pt 12):m1733. doi: 10.1107/S1600536811046678 (PMC3238644; doi:10.1107/S1600536811046678)
Supplement: Supplementary file 1 [file e-67-m1733-sup1.cif]

##############################################################################
#                                                                            #
# This CIF contains the data in a paper accepted for publication in          #
# Acta Crystallographica Section E. It conforms to the requirements of       #
# Notes for Authors for Acta Crystallographica Section E, and has been       #
# peer reviewed under the auspices of the IUCr Commission on Journals.       #
#                                                                            #
# Full details of the Crystallographic Information File format               #
# are given in the paper "The Crystallographic Information File (CIF):       #
# a New Standard Archive File for Crystallography" by S. R. Hall, F. H.      #
# Allen and I. D. Brown [Acta Cryst. (1991), A47, 655-685].                  #
#                                                                            #
# The current version of the core CIF dictionary is obtainable from          #
# ftp://ftp.iucr.org/pub/cif_core.dic.                                       #
#                                                                            #
# Software is freely available for graphical display of the structure(s)     #
# in this CIF. For information consult the CIF software page                 #
# http://www.iucr.org/resources/cif/software.                                #
#                                                                            #
# This file may be used for bona fide research purposes within the           #
# scientific community so long as proper attribution is given to the journal # 
# article from which it was obtained.                                        #
#                                                                            #
##############################################################################
data_I
_audit_creation_method     SHELXL-97
_chemical_name_systematic
;
Hexaaquacobalt(II) bis(5-acetyl-2-hydroxybenzoate) dihydrate
;
_chemical_name_common     ?
_chemical_formula_moiety     'Co H12 O6 2+, 2(C9 H7 O4 -), 2(H2 O)'
_chemical_formula_sum     'C18 H30 Co O16'
_chemical_formula_iupac     '[Co (H2 O)6] (C9 H7 O4)2, 2H2 O'
_chemical_formula_weight     561.35
_chemical_melting_point     ?
_symmetry_cell_setting     orthorhombic
_symmetry_space_group_name_H-M     'I b c a'
_symmetry_space_group_name_Hall     '-I 2b 2c'
loop_
    _symmetry_equiv_pos_as_xyz
    'x, y, z'
    '-x, -y+1/2, z'
    'x, -y, -z+1/2'
    '-x, y+1/2, -z+1/2'
    'x+1/2, y+1/2, z+1/2'
    '-x+1/2, -y+1, z+1/2'
    'x+1/2, -y+1/2, -z+1'
    '-x+1/2, y+1, -z+1'
    '-x, -y, -z'
    'x, y-1/2, -z'
    '-x, y, z-1/2'
    'x, -y-1/2, z-1/2'
    '-x+1/2, -y+1/2, -z+1/2'
    'x+1/2, y, -z+1/2'
    '-x+1/2, y+1/2, z'
    'x+1/2, -y, z'
_cell_length_a     10.6238(10)
_cell_length_b     13.6271(12)
_cell_length_c     33.318(3)
_cell_angle_alpha     90.00
_cell_angle_beta     90.00
_cell_angle_gamma     90.00
_cell_volume     4823.5(8)
_cell_formula_units_Z     8
_cell_measurement_reflns_used     7064
_cell_measurement_theta_min     2.45
_cell_measurement_theta_max     28.35
_cell_measurement_temperature     298(2)
_exptl_crystal_description     block
_exptl_crystal_colour     red
_exptl_crystal_size_max     0.40
_exptl_crystal_size_mid     0.30
_exptl_crystal_size_min     0.30
_exptl_crystal_density_diffrn     1.546
_exptl_crystal_density_meas     ?
_exptl_crystal_density_method     'not measured'
_exptl_crystal_F_000     2344
_exptl_absorpt_coefficient_mu     0.789
_exptl_absorpt_correction_type     multi-scan
_exptl_absorpt_process_details     '(SADABS; Bruker, 2008)'
_exptl_absorpt_correction_T_min     0.7432
_exptl_absorpt_correction_T_max     0.7978
_exptl_special_details     ?
_diffrn_ambient_temperature     298(2)
_diffrn_radiation_type     MoK\a
_diffrn_radiation_wavelength     0.71073
_diffrn_radiation_source     'fine-focus sealed tube'
_diffrn_radiation_monochromator     graphite
_diffrn_measurement_device_type     'Bruker APEXII CCD area-detector'
_diffrn_measurement_method     '\f and \w'
_diffrn_detector_area_resol_mean     ?
_diffrn_reflns_number     19647
_diffrn_reflns_av_R_equivalents     0.0248
_diffrn_reflns_av_sigmaI/netI     0.0191
_diffrn_reflns_theta_min     2.45
_diffrn_reflns_theta_max     28.46
_diffrn_reflns_theta_full     28.46
_diffrn_measured_fraction_theta_max     0.995
_diffrn_measured_fraction_theta_full     0.995
_diffrn_reflns_limit_h_min     -14
_diffrn_reflns_limit_h_max     10
_diffrn_reflns_limit_k_min     -18
_diffrn_reflns_limit_k_max     18
_diffrn_reflns_limit_l_min     -44
_diffrn_reflns_limit_l_max     44
_diffrn_standards_number     ?
_diffrn_standards_interval_count     ?
_diffrn_standards_interval_time     ?
_diffrn_standards_decay_%     ?
_refine_special_details
;
Refinement of <i>F</i>^2^ against ALL reflections. The weighted <i>R</i>-factor
<i>wR</i> and goodness of fit <i>S</i> are based on <i>F</i>^2^, conventional
<i>R</i>-factors <i>R</i> are based on <i>F</i>, with <i>F</i> set to zero for
negative <i>F</i>^2^. The threshold expression of <i>F</i>^2^ >
\s(<i>F</i>^2^) is used only for calculating <i>R</i>-factors(gt) <i>etc</i>.
and is not relevant to the choice of reflections for refinement.
<i>R</i>-factors based on <i>F</i>^2^ are statistically about twice as large
as those based on <i>F</i>, and <i>R</i>- factors based on ALL data will be
even larger.
;
_reflns_number_total     3036
_reflns_number_gt     2508
_reflns_threshold_expression     I>2sigma(I)
_refine_ls_structure_factor_coef     Fsqd
_refine_ls_matrix_type     full
_refine_ls_R_factor_all     0.0475
_refine_ls_R_factor_gt     0.0383
_refine_ls_wR_factor_gt     0.1039
_refine_ls_wR_factor_ref     0.1098
_refine_ls_goodness_of_fit_ref     1.030
_refine_ls_restrained_S_all     1.028
_refine_ls_number_reflns     3036
_refine_ls_number_parameters     184
_refine_ls_number_restraints     12
_refine_ls_hydrogen_treatment     mixed
_refine_ls_weighting_scheme     calc
_refine_ls_weighting_details
         'calc w=1/[\s^2^(Fo^2^)+(0.0555P)^2^+4.7025P] where P=(Fo^2^+2Fc^2^)/3'
_atom_sites_solution_hydrogens     geom
_atom_sites_solution_primary     direct
_atom_sites_solution_secondary     difmap
_refine_ls_shift/su_max     0.001
_refine_ls_shift/su_mean     0.000
_refine_diff_density_max     0.497
_refine_diff_density_min     -0.375
_refine_ls_extinction_method     none
_refine_ls_extinction_coef     ?
loop_
    _atom_type_symbol
    _atom_type_description
    _atom_type_scat_dispersion_real
    _atom_type_scat_dispersion_imag
    _atom_type_scat_source
    'C' 'C' 0.0033 0.0016
                         'International Tables Vol C Tables 4.2.6.8 and 6.1.1.4'
    'H' 'H' 0.0000 0.0000
                         'International Tables Vol C Tables 4.2.6.8 and 6.1.1.4'
    'Co' 'Co' 0.3494 0.9721
                         'International Tables Vol C Tables 4.2.6.8 and 6.1.1.4'
    'O' 'O' 0.0106 0.0060
                         'International Tables Vol C Tables 4.2.6.8 and 6.1.1.4'
_computing_data_collection     'APEX2 (Bruker, 2008)'
_computing_cell_refinement     'SAINT (Bruker, 2008)'
_computing_data_reduction     'SAINT (Bruker, 2008)'
_computing_structure_solution     'SHELXS97 (Sheldrick, 2008)'
_computing_structure_refinement     'SHELXL97 (Sheldrick, 2008)'
_computing_molecular_graphics     'DIAMOND (Brandenburg & Berndt, 1999)'
_computing_publication_material     'SHELXL97 (Sheldrick, 2008)'
loop_
    _atom_site_type_symbol
    _atom_site_label
    _atom_site_fract_x
    _atom_site_fract_y
    _atom_site_fract_z
    _atom_site_U_iso_or_equiv
    _atom_site_adp_type
    _atom_site_calc_flag
    _atom_site_refinement_flags
    _atom_site_occupancy
    _atom_site_symmetry_multiplicity
    _atom_site_disorder_assembly
    _atom_site_disorder_group
    Co Co1 0.5000 0.2500 0.466722(9) 0.04068(13) Uani d S 1 2 . .
    O O1 0.51255(17) 0.35551(13) 0.51203(5) 0.0568(4) Uani d D 1 1 . .
    O O2 0.69453(14) 0.22453(12) 0.46340(4) 0.0470(4) Uani d D 1 1 . .
    O O3 0.52582(14) 0.36122(13) 0.42432(4) 0.0517(4) Uani d D 1 1 . .
    H H1A 0.555(2) 0.351(2) 0.5330(5) 0.078 Uiso d D 1 1 . .
    H H1B 0.4513(18) 0.3927(19) 0.5155(7) 0.078 Uiso d D 1 1 . .
    H H2A 0.736(2) 0.2629(15) 0.4486(7) 0.078 Uiso d D 1 1 . .
    H H2B 0.733(2) 0.1720(12) 0.4664(8) 0.078 Uiso d D 1 1 . .
    H H3A 0.5802(17) 0.358(2) 0.4063(6) 0.078 Uiso d D 1 1 . .
    H H3B 0.4574(13) 0.380(2) 0.4151(7) 0.078 Uiso d D 1 1 . .
    O O4 0.84476(13) 0.33748(13) 0.41891(4) 0.0533(4) Uani d . 1 1 . .
    O O5 0.70791(12) 0.34819(12) 0.36892(4) 0.0487(4) Uani d . 1 1 . .
    O O6 1.29926(13) 0.40867(11) 0.38932(4) 0.0477(3) Uani d . 1 1 . .
    O O7 0.77990(15) 0.36935(14) 0.29743(4) 0.0608(4) Uani d . 1 1 . .
    H H7 0.7300 0.3635 0.3161 0.091 Uiso calc R 1 1 . .
    C C1 0.81924(17) 0.35113(14) 0.38283(5) 0.0376(4) Uani d . 1 1 . .
    C C2 0.92337(16) 0.36890(12) 0.35340(5) 0.0333(3) Uani d . 1 1 . .
    C C3 1.04694(17) 0.37693(13) 0.36600(5) 0.0335(3) Uani d . 1 1 . .
    H H3 1.0643 0.3756 0.3934 0.040 Uiso calc R 1 1 . .
    C C4 1.14660(18) 0.38701(13) 0.33896(5) 0.0362(4) Uani d . 1 1 . .
    C C5 1.1187(2) 0.38921(17) 0.29793(6) 0.0482(5) Uani d . 1 1 . .
    H H5 1.1836 0.3943 0.2793 0.058 Uiso calc R 1 1 . .
    C C6 0.9973(2) 0.3840(2) 0.28495(5) 0.0557(6) Uani d . 1 1 . .
    H H6 0.9804 0.3872 0.2576 0.067 Uiso calc R 1 1 . .
    C C7 0.89775(19) 0.37410(15) 0.31202(5) 0.0424(4) Uani d . 1 1 . .
    C C8 1.27713(17) 0.39131(13) 0.35418(6) 0.0387(4) Uani d . 1 1 . .
    C C9 1.3838(2) 0.37177(18) 0.32548(7) 0.0552(5) Uani d . 1 1 . .
    H H9A 1.3879 0.4236 0.3060 0.083 Uiso calc R 1 1 . .
    H H9B 1.3700 0.3103 0.3121 0.083 Uiso calc R 1 1 . .
    H H9C 1.4617 0.3690 0.3401 0.083 Uiso calc R 1 1 . .
    O O8 0.3217(2) 0.47763(16) 0.53449(6) 0.0864(7) Uani d D 1 1 . .
    H H8A 0.290(4) 0.465(2) 0.5567(6) 0.130 Uiso d D 1 1 . .
    H H8B 0.351(4) 0.5344(15) 0.5342(10) 0.130 Uiso d D 1 1 . .
loop_
    _atom_site_aniso_label
    _atom_site_aniso_U_11
    _atom_site_aniso_U_22
    _atom_site_aniso_U_33
    _atom_site_aniso_U_12
    _atom_site_aniso_U_13
    _atom_site_aniso_U_23
    Co1 0.0320(2) 0.0640(3) 0.02606(18) -0.01256(16) 0.000 0.000
    O1 0.0641(11) 0.0646(10) 0.0417(8) 0.0001(8) -0.0173(7) -0.0097(7)
    O2 0.0382(7) 0.0689(10) 0.0339(7) -0.0131(7) -0.0052(5) 0.0096(6)
    O3 0.0347(7) 0.0834(11) 0.0371(7) -0.0033(7) 0.0018(5) 0.0135(7)
    O4 0.0369(7) 0.0905(11) 0.0325(7) -0.0114(7) 0.0012(5) 0.0148(7)
    O5 0.0309(7) 0.0726(10) 0.0424(7) -0.0018(6) -0.0021(5) 0.0050(6)
    O6 0.0362(7) 0.0680(9) 0.0390(7) 0.0004(6) 0.0033(5) 0.0039(6)
    O7 0.0472(9) 0.0981(13) 0.0372(7) 0.0024(8) -0.0107(6) 0.0048(8)
    C1 0.0331(9) 0.0456(10) 0.0341(8) -0.0020(7) 0.0016(7) 0.0042(7)
    C2 0.0353(9) 0.0362(8) 0.0286(8) 0.0016(7) 0.0010(7) 0.0026(6)
    C3 0.0361(9) 0.0383(8) 0.0261(7) 0.0004(7) 0.0029(6) 0.0028(6)
    C4 0.0377(9) 0.0390(9) 0.0319(8) 0.0014(7) 0.0059(7) 0.0038(7)
    C5 0.0494(12) 0.0654(13) 0.0299(8) 0.0022(10) 0.0098(8) 0.0049(8)
    C6 0.0606(14) 0.0819(16) 0.0247(8) 0.0037(11) -0.0001(8) 0.0047(9)
    C7 0.0430(10) 0.0520(10) 0.0321(9) 0.0043(8) -0.0046(7) 0.0031(8)
    C8 0.0372(10) 0.0397(9) 0.0391(9) -0.0002(7) 0.0101(7) 0.0073(7)
    C9 0.0421(11) 0.0695(14) 0.0542(12) -0.0008(10) 0.0184(9) -0.0014(10)
    O8 0.0901(16) 0.0714(13) 0.0976(16) 0.0081(11) 0.0233(12) 0.0315(11)
_geom_special_details
;
All e.s.d.'s (except the e.s.d. in the dihedral angle between two l.s. planes)
are estimated using the full covariance matrix. The cell e.s.d.'s are taken
into account individually in the estimation of e.s.d.'s in distances, angles
and torsion angles; correlations between e.s.d.'s in cell parameters are only
used when they are defined by crystal symmetry. An approximate (isotropic)
treatment of cell e.s.d.'s is used for estimating e.s.d.'s involving l.s.
planes.
;
loop_
    _geom_bond_atom_site_label_1
    _geom_bond_atom_site_label_2
    _geom_bond_site_symmetry_2
    _geom_bond_distance
    _geom_bond_publ_flag
    Co1 O1 . 2.0888(15) y
    Co1 O1 2_655 2.0888(15) ?
    Co1 O2 . 2.0985(16) y
    Co1 O2 2_655 2.0985(16) ?
    Co1 O3 2_655 2.0900(15) ?
    Co1 O3 . 2.0900(15) y
    O1 H1A . 0.840(10)
                     ?
    O1 H1B . 0.830(10)
                     ?
    O2 H2A . 0.840(10)
                     ?
    O2 H2B . 0.830(10)
                     ?
    O3 H3A . 0.840(10)
                     ?
    O3 H3B . 0.830(10)
                     ?
    O4 C1 . 1.246(2) ?
    O5 C1 . 1.271(2) ?
    O6 C8 . 1.217(2) ?
    O7 C7 . 1.345(2) ?
    O7 H7 . 0.8200 ?
    C1 C2 . 1.498(2) ?
    C2 C3 . 1.383(3) ?
    C2 C7 . 1.407(2) ?
    C3 C4 . 1.397(2) ?
    C3 H3 . 0.9300 ?
    C4 C5 . 1.399(3) ?
    C4 C8 . 1.478(3) ?
    C5 C6 . 1.362(3) ?
    C5 H5 . 0.9300 ?
    C6 C7 . 1.396(3) ?
    C6 H6 . 0.9300 ?
    C8 C9 . 1.507(3) ?
    C9 H9A . 0.9600 ?
    C9 H9B . 0.9600 ?
    C9 H9C . 0.9600 ?
    O8 H8A . 0.830(10)
                     ?
    O8 H8B . 0.835(10) ?
loop_
    _geom_angle_atom_site_label_1
    _geom_angle_atom_site_label_2
    _geom_angle_atom_site_label_3
    _geom_angle_site_symmetry_1
    _geom_angle_site_symmetry_3
    _geom_angle
    _geom_angle_publ_flag
    O1 Co1 O1 . 2_655 87.46(10) ?
    O1 Co1 O3 . 2_655 174.85(6) ?
    O1 Co1 O3 2_655 2_655 88.91(7) ?
    O1 Co1 O3 . . 88.91(7) ?
    O1 Co1 O3 2_655 . 174.85(6) ?
    O3 Co1 O3 2_655 . 94.94(9) ?
    O1 Co1 O2 . . 95.11(6) ?
    O1 Co1 O2 2_655 . 89.26(6) ?
    O3 Co1 O2 2_655 . 88.49(6) ?
    O3 Co1 O2 . . 87.42(6) ?
    O1 Co1 O2 . 2_655 89.26(6) ?
    O1 Co1 O2 2_655 2_655 95.11(6) ?
    O3 Co1 O2 2_655 2_655 87.42(6) ?
    O3 Co1 O2 . 2_655 88.49(6) ?
    O2 Co1 O2 . 2_655 173.95(7) ?
    Co1 O1 H1A . . 125.8(18) ?
    Co1 O1 H1B . . 118.0(18) ?
    H1A O1 H1B . . 110.7(16) ?
    Co1 O2 H2A . . 116.2(18) ?
    Co1 O2 H2B . . 129(2) ?
    H2A O2 H2B . . 110.4(16) ?
    Co1 O3 H3A . . 122.3(19) ?
    Co1 O3 H3B . . 111.3(19) ?
    H3A O3 H3B . . 110.9(16) ?
    C7 O7 H7 . . 109.5 ?
    O4 C1 O5 . . 123.33(17) ?
    O4 C1 C2 . . 119.66(16) ?
    O5 C1 C2 . . 116.97(15) ?
    C3 C2 C7 . . 118.51(16) ?
    C3 C2 C1 . . 121.00(15) ?
    C7 C2 C1 . . 120.45(16) ?
    C2 C3 C4 . . 122.11(16) ?
    C2 C3 H3 . . 118.9 ?
    C4 C3 H3 . . 118.9 ?
    C3 C4 C5 . . 118.12(18) ?
    C3 C4 C8 . . 119.59(15) ?
    C5 C4 C8 . . 122.24(16) ?
    C6 C5 C4 . . 120.67(18) ?
    C6 C5 H5 . . 119.7 ?
    C4 C5 H5 . . 119.7 ?
    C5 C6 C7 . . 121.13(17) ?
    C5 C6 H6 . . 119.4 ?
    C7 C6 H6 . . 119.4 ?
    O7 C7 C6 . . 118.45(17) ?
    O7 C7 C2 . . 122.13(18) ?
    C6 C7 C2 . . 119.42(18) ?
    O6 C8 C4 . . 121.26(16) ?
    O6 C8 C9 . . 119.95(18) ?
    C4 C8 C9 . . 118.77(17) ?
    C8 C9 H9A . . 109.5 ?
    C8 C9 H9B . . 109.5 ?
    H9A C9 H9B . . 109.5 ?
    C8 C9 H9C . . 109.5 ?
    H9A C9 H9C . . 109.5 ?
    H9B C9 H9C . . 109.5 ?
    H8A O8 H8B . . 111.0(17) ?
loop_
    _geom_torsion_atom_site_label_1
    _geom_torsion_atom_site_label_2
    _geom_torsion_atom_site_label_3
    _geom_torsion_atom_site_label_4
    _geom_torsion_site_symmetry_1
    _geom_torsion_site_symmetry_2
    _geom_torsion_site_symmetry_3
    _geom_torsion_site_symmetry_4
    _geom_torsion
    _geom_torsion_publ_flag
    O4 C1 C2 C3 . . . . -4.4(3) ?
    O5 C1 C2 C3 . . . . 177.55(17) ?
    O4 C1 C2 C7 . . . . 173.23(18) ?
    O5 C1 C2 C7 . . . . -4.9(3) ?
    C7 C2 C3 C4 . . . . -1.9(3) ?
    C1 C2 C3 C4 . . . . 175.68(17) ?
    C2 C3 C4 C5 . . . . 0.2(3) ?
    C2 C3 C4 C8 . . . . -177.58(16) ?
    C3 C4 C5 C6 . . . . 1.6(3) ?
    C8 C4 C5 C6 . . . . 179.3(2) ?
    C4 C5 C6 C7 . . . . -1.5(4) ?
    C5 C6 C7 O7 . . . . -180.0(2) ?
    C5 C6 C7 C2 . . . . -0.3(4) ?
    C3 C2 C7 O7 . . . . -178.33(18) ?
    C1 C2 C7 O7 . . . . 4.0(3) ?
    C3 C2 C7 C6 . . . . 2.0(3) ?
    C1 C2 C7 C6 . . . . -175.7(2) ?
    C3 C4 C8 O6 . . . . -16.9(3) ?
    C5 C4 C8 O6 . . . . 165.37(19) ?
    C3 C4 C8 C9 . . . . 161.89(18) ?
    C5 C4 C8 C9 . . . . -15.8(3) ?
loop_
    _geom_hbond_atom_site_label_D
    _geom_hbond_atom_site_label_H
    _geom_hbond_atom_site_label_A
    _geom_hbond_site_symmetry_A
    _geom_hbond_distance_DH
    _geom_hbond_distance_HA
    _geom_hbond_distance_DA
    _geom_hbond_angle_DHA
    O1 H1A O4 8_645 0.840(10)
                            1.930(10)
                                    2.766(2) 179(3)
    O1 H1B O8 . 0.830(10)
                        1.910(10)
                                2.728(3) 168(2)
    O2 H2A O4 . 0.840(10)
                        1.830(10)
                                2.667(2) 172(3)
    O2 H2B O8 7 0.830(10)
                        2.250(10)
                                3.069(3) 171(3)
    O3 H3A O5 . 0.840(10)
                        1.850(10)
                                2.680(2) 176(2)
    O3 H3B O6 1_455 0.830(10)
                            1.930(10)
                                    2.752(2) 172(3)
    O7 H7 O5 . 0.82 1.79 2.518(2) 147.2
    O8 H8A O6 8_645 0.830(10)
                            2.170(10)
                                    2.996(2) 171(3)
    O8 H8B O1 9_666 0.840(10)
                            2.59(2) 3.267(3) 139(3)
    O8 H8B O3 9_666 0.840(10)
                            2.37(3) 3.054(3) 139(3)
_iucr_refine_instructions_details
;
TITL hanhongse_0m in I b c a
CELL  0.71073  10.6238  13.6271  33.3180   90.000   90.000   90.000
ZERR     8.00   0.0010   0.0012   0.0030    0.000    0.000    0.000
LATT   2
SYMM  - X, 1/2 - Y,   Z
SYMM    X, - Y, 1/2 - Z
SYMM  - X, 1/2 + Y, 1/2 - Z
SFAC  C    H    CO   O
UNIT  144  240  8    128
MERG   2
DFIX     0.84   0.01 O8 H8A  O8 H8B O1 H1a O1 H1b O2 H2a O2 H2b O3 H3a O3 H3b
DANG     1.37   0.01 H8A H8B H1a H1b H2a H2b H3a H3b
FMAP   2
PLAN    1
SIZE     0.30   0.30   0.40
ACTA
BOND
BOND   $H
CONF
HTAB   2
HTAB   O1 O8
HTAB   O2 O4
HTAB   O3 O5
HTAB   O7 O5
EQIV   $1 -x+3/2, y, -z+1
HTAB   O1 O4_$1
EQIV   $2 x+1/2, -y+1/2, -z+1
HTAB   O2 O8_$2
EQIV   $3 x-1, y, z
HTAB   O3 O6_$3
EQIV   $4 -x+3/2, y, -z+1
HTAB   O8 O6_$4
EQIV   $5 -x+1, -y+1, -z+1
HTAB   O8 O3_$5
HTAB   O8 O1_$5
WPDB   2
L.S.  3
TEMP    25.00
WGHT    0.055500    4.702500
FVAR       0.04405
MOLE    1
CO1   3    0.500000    0.250000    0.466722    10.50000    0.03199    0.06400 =
         0.02606    0.00000    0.00000   -0.01256
O1    4    0.512549    0.355506    0.512026    11.00000    0.06411    0.06461 =
         0.04173   -0.00970   -0.01732    0.00005
O2    4    0.694526    0.224527    0.463399    11.00000    0.03819    0.06885 =
         0.03394    0.00961   -0.00521   -0.01306
O3    4    0.525825    0.361217    0.424319    11.00000    0.03471    0.08336 =
         0.03711    0.01349    0.00182   -0.00334
H1A   2    0.554945    0.350605    0.533024    11.00000   -1.50000
H1B   2    0.451297    0.392673    0.515489    11.00000   -1.50000
H2A   2    0.735807    0.262872    0.448621    11.00000   -1.50000
H2B   2    0.733150    0.172031    0.466400    11.00000   -1.50000
H3A   2    0.580239    0.357653    0.406309    11.00000   -1.50000
H3B   2    0.457440    0.380342    0.415059    11.00000   -1.50000
MOLE    2
O4    4    0.844758    0.337476    0.418909    11.00000    0.03687    0.09051 =
         0.03255    0.01478    0.00117   -0.01141
O5    4    0.707914    0.348192    0.368920    11.00000    0.03091    0.07262 =
         0.04244    0.00496   -0.00213   -0.00175
O6    4    1.299263    0.408667    0.389322    11.00000    0.03616    0.06797 =
         0.03897    0.00386    0.00334    0.00038
O7    4    0.779898    0.369353    0.297431    11.00000    0.04721    0.09806 =
         0.03716    0.00477   -0.01074    0.00239
AFIX  83
H7    2    0.729986    0.363507    0.316051    11.00000   -1.50000
AFIX   0
C1    1    0.819241    0.351130    0.382832    11.00000    0.03314    0.04558 =
         0.03407    0.00424    0.00158   -0.00199
C2    1    0.923368    0.368904    0.353399    11.00000    0.03526    0.03615 =
         0.02857    0.00260    0.00099    0.00163
C3    1    1.046941    0.376934    0.366005    11.00000    0.03609    0.03829 =
         0.02606    0.00284    0.00286    0.00042
AFIX  43
H3    2    1.064265    0.375581    0.393360    11.00000   -1.20000
AFIX   0
C4    1    1.146602    0.387013    0.338963    11.00000    0.03766    0.03899 =
         0.03192    0.00376    0.00589    0.00140
C5    1    1.118651    0.389212    0.297930    11.00000    0.04942    0.06544 =
         0.02986    0.00490    0.00985    0.00224
AFIX  43
H5    2    1.183615    0.394258    0.279334    11.00000   -1.20000
AFIX   0
C6    1    0.997278    0.384038    0.284951    11.00000    0.06056    0.08186 =
         0.02468    0.00466   -0.00015    0.00373
AFIX  43
H6    2    0.980396    0.387180    0.257593    11.00000   -1.20000
AFIX   0
C7    1    0.897748    0.374098    0.312017    11.00000    0.04299    0.05195 =
         0.03213    0.00308   -0.00462    0.00426
C8    1    1.277129    0.391305    0.354181    11.00000    0.03723    0.03967 =
         0.03912    0.00726    0.01012   -0.00015
C9    1    1.383845    0.371771    0.325483    11.00000    0.04205    0.06946 =
         0.05416   -0.00143    0.01837   -0.00079
AFIX 137
H9A   2    1.387914    0.423552    0.305990    11.00000   -1.50000
H9B   2    1.369952    0.310345    0.312089    11.00000   -1.50000
H9C   2    1.461659    0.368970    0.340087    11.00000   -1.50000
AFIX   0
MOLE    3
O8    4    0.321719    0.477627    0.534492    11.00000    0.09009    0.07145 =
         0.09756    0.03154    0.02330    0.00809
H8A   2    0.289876    0.464662    0.556652    11.00000   -1.50000
H8B   2    0.351355    0.534401    0.534249    11.00000   -1.50000
HKLF    4
REM  hanhongse_0m in I b c a
REM R1 =  0.0383 for   2508 Fo > 4sig(Fo)  and  0.0475 for all   3036 data
REM    184 parameters refined using     12 restraints
END
WGHT      0.0555      4.7025
REM Highest difference peak  0.497,  deepest hole -0.375,  1-sigma level  0.059
Q1    1   0.2569  0.4556  0.5309  11.00000  0.05    0.50
;
data_global
_journal_date_recd_electronic     2011-10-29
_journal_date_accepted     2011-11-05
_journal_name_full     'Acta Crystallographica, Section E'
_journal_year     2011
_journal_volume     67
_journal_issue     12
_journal_page_first     m1733
_journal_page_last     m1733
_journal_paper_category     QM
_journal_coeditor_code     XU5375
_publ_contact_author_name     'Li-Jun Han'
_publ_contact_author_address
;
Department of Mathematics and Science
Huaihai Institute of Technology
Lianyungang 222005
People's Republic of China
;
_publ_contact_author_email     'spyang69320@yahoo.cn'
_publ_contact_author_fax     ?
_publ_contact_author_phone     ?
_publ_section_title
;
Hexaaquacobalt(II) bis(5-acetyl-2-hydroxybenzoate) dihydrate
;
loop_
    _publ_author_name
    _publ_author_footnote
    _publ_author_address
    'Han, Li-Jun' ?
;
Department of Mathematics and Science
Huaihai Institute of Technology
Lianyungang 222005
People's Republic of China
;
    'Yang, Shu-Ping' .
;
Department of Chemical Engineering
Huaihai Institute of Technology
Lianyungang 222005
People's Republic of China
;
    'Fu, Lin-Lin' .
;
Department of Chemical Engineering
Huaihai Institute of Technology
Lianyungang 222005
People's Republic of China
;
    'Gao, Hai-Lei' .
;
Department of Chemical Engineering
Huaihai Institute of Technology
Lianyungang 222005
People's Republic of China
;
