# Supplementary material for: Hexaaqua­cobalt(II) bis­(5-acetyl-2-hy­droxy­benzoate) dihydrate
Source: Acta Crystallogr Sect E Struct Rep Online. 2011 Nov 9;67(Pt 12):m1733. doi: 10.1107/S1600536811046678 (PMC3238644; doi:10.1107/S1600536811046678)
Supplement: Supplementary file 2 [file e-67-m1733-Isup2.hkl]

#
# h,k,l, Fc-squared, Fo-squared, sigma(Fo-squared) and status flag
#
data_I
_shelx_title ' hanhongse_0m in I b c a'
_shelx_refln_list_code          4
_shelx_F_calc_maximum      742.55
_exptl_crystal_F_000      2344.00
_reflns_d_resolution_high  0.7458
 
loop_
 _symmetry_equiv_pos_as_xyz
 'x, y, z'
 '-x, -y+1/2, z'
 'x, -y, -z+1/2'
 '-x, y+1/2, -z+1/2'
 'x+1/2, y+1/2, z+1/2'
 '-x+1/2, -y+1, z+1/2'
 'x+1/2, -y+1/2, -z+1'
 '-x+1/2, y+1, -z+1'
 '-x, -y, -z'
 'x, y-1/2, -z'
 '-x, y, z-1/2'
 'x, -y-1/2, z-1/2'
 '-x+1/2, -y+1/2, -z+1/2'
 'x+1/2, y, -z+1/2'
 '-x+1/2, y+1/2, z'
 'x+1/2, -y, z'
 
_cell_length_a    10.6238
_cell_length_b    13.6271
_cell_length_c    33.3180
_cell_angle_alpha  90.000
_cell_angle_beta   90.000
_cell_angle_gamma  90.000
 
_shelx_F_squared_multiplier     1.000
 
loop_
 _refln_index_h
 _refln_index_k
 _refln_index_l
 _refln_F_squared_calc
 _refln_F_squared_meas
 _refln_F_squared_sigma
 _refln_observed_status
   2   0   0      255.40      195.85     15.46 o
   4   0   0    77186.06    80606.66   1140.55 o
   6   0   0    75357.34    75983.14   1082.10 o
   8   0   0     2182.06     2211.07     92.77 o
  10   0   0    16728.73    15214.65    381.40 o
  12   0   0       32.62      139.16     51.54 o
  14   0   0     1409.88     1515.28    113.39 o
   0   2   0    78812.79    79517.32   1667.32 o
   2   2   0    33243.95    35661.78    291.72 o
   4   2   0    36571.13    36128.66    325.12 o
   6   2   0    17621.11    18239.49    181.88 o
   8   2   0     5408.14     5058.68    112.98 o
  10   2   0     4496.06     4648.52    116.62 o
  12   2   0     1383.54     1224.83    126.27 o
  14   2   0      619.85      629.85     58.31 o
   0   4   0   551387.75   477246.69  27313.77 o
   2   4   0       97.80       95.25      4.99 o
   4   4   0     1868.90     2473.79     30.03 o
   6   4   0    10177.52     9812.74     92.66 o
   8   4   0     1163.31     1067.56     33.67 o
  10   4   0      865.03      863.13     52.75 o
  12   4   0     3262.17     3339.93    102.04 o
   0   6   0      301.72      286.26     18.22 o
   2   6   0     7545.80     7089.18     67.91 o
   4   6   0     9787.59    10235.77    104.57 o
   6   6   0     1440.70     1260.98     23.36 o
   8   6   0     3990.76     4107.32     65.52 o
  10   6   0     3264.61     3230.56     92.88 o
  12   6   0      299.75      252.55     38.14 o
   0   8   0   188557.92   192763.39   2203.78 o
   2   8   0    20077.50    17711.42    156.98 o
   4   8   0    10274.88     9899.04    105.44 o
   6   8   0     3979.41     4048.62     63.10 o
   8   8   0     2979.12     2936.30     50.16 o
  10   8   0     2568.22     2544.22    141.74 o
  12   8   0      300.61      328.50     41.79 o
   0  10   0    10365.47     9781.30    201.01 o
   2  10   0     8068.69     7720.45    103.03 o
   4  10   0     5832.75     5431.24     80.44 o
   6  10   0     4433.49     4010.69     79.31 o
   8  10   0      404.49      451.31     31.64 o
   0  12   0     1070.63     1032.06     49.10 o
   2  12   0        8.52       14.32     16.00 o
   4  12   0     1604.38     1581.11     42.81 o
   6  12   0     3119.52     3024.57     72.37 o
   8  12   0      239.81      203.98     29.76 o
   0  14   0      390.34      423.14     41.79 o
   2  14   0      158.22      215.13     25.05 o
   4  14   0      101.61       69.58     20.62 o
   6  14   0      248.61      271.23     32.73 o
   8  14   0      896.26     1021.52     51.52 o
   0  16   0      548.05      385.93     45.45 o
   2  16   0     1884.20     1665.68     93.73 o
   4  16   0       11.15      -11.96     25.67 o
   6  16   0       41.37        8.18     28.65 o
   0  18   0       19.17       11.12     34.48 o
   2  18   0      280.30      287.14     43.38 o
   2   1   1     7185.32     7911.86     52.76 o
   4   1   1     2421.71     2278.55     22.57 o
   6   1   1      890.87     1029.76     18.36 o
   8   1   1     4563.21     4044.72     67.62 o
  10   1   1       21.48       58.58     19.20 o
  12   1   1       18.13       15.46     21.18 o
  14   1   1       57.48       91.77     27.63 o
   1   2   1        8.08      121.68      5.39 o
   3   2   1     3563.11     3583.41     26.29 o
   5   2   1      443.13      597.33      9.69 o
   7   2   1     1786.08     1890.76     30.00 o
   9   2   1      211.22      124.45     19.87 o
  11   2   1       27.52        0.83     18.59 o
  13   2   1      550.91      626.15     43.89 o
   2   3   1    18346.65    19601.86    133.78 o
   4   3   1     2841.34     2791.53     22.19 o
   6   3   1      261.43      263.59     11.16 o
   8   3   1     1066.83      956.99     24.06 o
  10   3   1      264.16      223.00     23.76 o
  12   3   1        6.25       35.93     21.79 o
  14   3   1      121.88      162.02     33.48 o
   1   4   1    37289.05    40877.95    236.80 o
   3   4   1       68.63      130.21      5.01 o
   5   4   1      702.92      693.33     10.88 o
   7   4   1     1708.74     1662.40     26.92 o
   9   4   1        0.35      -10.56     10.56 o
  11   4   1        6.88       17.95     19.87 o
  13   4   1       27.22       42.42     28.27 o
   2   5   1      208.57      266.66      6.24 o
   4   5   1     1468.98     1598.38     17.27 o
   6   5   1     2971.71     3124.85     29.20 o
   8   5   1     5458.04     4951.85     59.52 o
  10   5   1        6.52        1.24     17.28 o
  12   5   1       20.84       74.67     23.76 o
   1   6   1    11720.86    12715.11     79.41 o
   3   6   1      505.41      441.91      9.25 o
   5   6   1      544.43      587.50     12.21 o
   7   6   1     4249.96     4016.05     39.52 o
   9   6   1      425.96      360.61     19.44 o
  11   6   1      576.98      539.10     32.14 o
  13   6   1      528.03      629.54     41.66 o
   2   7   1      928.76     1132.05     14.17 o
   4   7   1      257.04      210.94      8.12 o
   6   7   1     1887.41     1975.32     27.52 o
   8   7   1      420.40      425.55     14.61 o
  10   7   1      226.32      216.72     25.05 o
  12   7   1        3.15      -20.92     20.92 o
   1   8   1    19924.36    20669.42    127.61 o
   3   8   1      139.61      196.65      8.05 o
   5   8   1      287.78      404.47     11.43 o
   7   8   1     3436.15     3327.78     36.48 o
   9   8   1        4.01       32.30     12.69 o
  11   8   1      824.40      919.36     39.12 o
   2   9   1      121.96      127.02      8.45 o
   4   9   1       70.67       90.00      7.99 o
   6   9   1     1685.62     1716.00     26.38 o
   8   9   1     2588.11     2683.01     36.60 o
  10   9   1      121.61      140.44     30.92 o
  12   9   1       45.09       59.27     32.80 o
   1  10   1     2645.80     2743.47     36.44 o
   3  10   1       11.92      113.56     20.15 o
   5  10   1      497.61      488.18     20.66 o
   7  10   1      757.29      697.55     22.77 o
   9  10   1      164.29      294.76     25.05 o
   2  11   1      658.93      615.94     23.87 o
   4  11   1       99.96       94.01     12.29 o
   6  11   1      383.75      437.16     21.68 o
   8  11   1      143.25      167.69     18.53 o
   1  12   1     2355.86     2163.83     35.01 o
   3  12   1       24.35       35.21     12.13 o
   5  12   1        2.94       18.29     12.69 o
   7  12   1       99.30      157.53     30.01 o
   9  12   1       15.46       30.01     24.55 o
   2  13   1      208.28      180.51     15.41 o
   4  13   1       24.04       28.55     12.95 o
   6  13   1       51.82       39.06     15.68 o
   8  13   1      646.42      699.47     34.19 o
   1  14   1       53.36       45.08     13.81 o
   3  14   1        4.43       -2.58     12.76 o
   5  14   1       33.85       28.49     17.14 o
   7  14   1       22.35       45.10     18.82 o
   9  14   1       53.80       45.83     25.05 o
   2  15   1      195.74      190.21     17.65 o
   4  15   1       56.19       35.93     15.41 o
   6  15   1      205.00      201.10     22.02 o
   8  15   1       68.39       80.05     21.68 o
   1  16   1      224.50      161.71     18.99 o
   3  16   1       16.50       75.48     17.09 o
   5  16   1       68.52      111.94     21.68 o
   2  17   1       39.70       50.55     17.96 o
   4  17   1        7.86       17.62     20.54 o
   1  18   1       20.35       57.11     18.99 o
   2   0   2    28237.30    28040.26    333.50 o
   4   0   2    66134.41    69484.34    696.33 o
   6   0   2    73304.38    74649.27    751.60 o
   8   0   2       66.24       69.58     23.19 o
  10   0   2     2464.00     2253.06     76.53 o
  12   0   2     2168.67     2339.02     85.59 o
  14   0   2      275.52      173.49     41.79 o
   1   1   2     1808.48     2054.34     27.66 o
   3   1   2     7507.95     7579.66     63.89 o
   5   1   2    32255.62    34878.93    252.70 o
   7   1   2      992.63     1021.01     18.78 o
   9   1   2     8757.82     8470.93    163.01 o
  11   1   2      178.43      182.96     24.38 o
  13   1   2      112.66      102.04     25.58 o
   0   2   2    67156.78    67889.84    602.40 o
   2   2   2    37095.52    39632.22    264.72 o
   4   2   2    30158.78    29973.30    185.29 o
   6   2   2    14771.25    15460.29    104.39 o
   8   2   2     6121.80     5745.79     73.66 o
  10   2   2     3951.60     4204.52     92.58 o
  12   2   2     1033.00      907.71     41.23 o
  14   2   2      559.75      597.24     41.66 o
   1   3   2    37706.82    40724.39    245.80 o
   3   3   2     3596.43     3461.03     24.96 o
   5   3   2      416.49      657.96     10.83 o
   7   3   2     5074.06     5035.85     53.06 o
   9   3   2      184.22      141.19     20.37 o
  11   3   2      693.04      666.01     33.50 o
  13   3   2      418.12      426.83     34.09 o
   0   4   2   208283.78   212657.36   1881.57 o
   2   4   2     3852.21     4948.01     37.29 o
   4   4   2     1738.87     1807.13     17.25 o
   6   4   2     3571.24     3163.34     32.15 o
   8   4   2     4256.25     4266.27     49.70 o
  10   4   2     6021.56     5666.78     79.80 o
  12   4   2      430.72      441.77     32.14 o
   1   5   2    22329.05    24436.17    145.05 o
   3   5   2      922.34      865.80     11.65 o
   5   5   2      414.48      331.09      8.71 o
   7   5   2     1570.19     1602.93     24.73 o
   9   5   2      477.37      442.71     28.29 o
  11   5   2     1103.37     1115.47     41.83 o
  13   5   2      466.89      501.62     35.25 o
   2   6   2     2099.57     1860.24     19.67 o
   4   6   2     9251.72     9309.00     68.42 o
   6   6   2      890.38      736.32     14.44 o
   8   6   2      864.44      980.32     25.81 o
  10   6   2     2733.59     2801.07     62.49 o
  12   6   2      419.05      404.17     35.71 o
   1   7   2       34.04       39.48      7.38 o
   3   7   2      491.75      555.87     11.10 o
   5   7   2     9127.91     9376.21     68.82 o
   7   7   2      357.05      385.71     13.18 o
   9   7   2      672.28      668.18     28.81 o
  11   7   2      414.89      404.71     29.55 o
  13   7   2       53.48       79.89     25.77 o
   0   8   2      595.77      711.30     40.72 o
   2   8   2    11708.06    11021.17     72.88 o
   4   8   2    10976.41    11459.49     80.47 o
   6   8   2     8907.10     8923.12     67.61 o
   8   8   2      447.57      437.23     15.26 o
  10   8   2      674.62      735.42     34.72 o
  12   8   2      812.89      928.20     47.42 o
   1   9   2       82.28      176.63      9.12 o
   3   9   2     5275.63     5139.47     46.18 o
   5   9   2      169.74      214.00     10.66 o
   7   9   2     2464.42     2356.88     32.41 o
   9   9   2      955.67     1050.21     30.46 o
  11   9   2        1.11       69.58     29.16 o
   0  10   2    13710.50    13071.76    155.89 o
   2  10   2     8762.44     8492.50     78.09 o
   4  10   2     3764.99     3567.08     43.00 o
   6  10   2     4832.64     4440.16     54.45 o
   8  10   2     2272.69     2446.01     40.57 o
  10  10   2      500.95      386.55     56.69 o
   1  11   2     3195.82     3039.98     40.30 o
   3  11   2      781.53      754.55     21.36 o
   5  11   2       15.83       11.28     11.21 o
   7  11   2      137.35      165.04     17.45 o
   9  11   2       54.35       51.60     20.92 o
   0  12   2     6126.57     5738.46     88.24 o
   2  12   2     1405.95     1427.89     28.39 o
   4  12   2      250.95      249.54     17.78 o
   6  12   2      509.96      558.07     24.13 o
   8  12   2      989.03      938.49     31.81 o
   1  13   2      660.96      612.32     21.36 o
   3  13   2      155.53      180.75     15.19 o
   5  13   2      170.92      145.70     15.82 o
   7  13   2      388.65      367.52     24.13 o
   9  13   2       44.88       56.83     23.76 o
   0  14   2        5.58       -1.29     18.04 o
   2  14   2      159.33      166.33     19.48 o
   4  14   2      151.75      173.35     18.26 o
   6  14   2       48.56       82.92     22.80 o
   8  14   2       66.71       77.31     20.26 o
   1  15   2      105.00       83.72     16.32 o
   3  15   2       17.36        6.08     13.68 o
   5  15   2      129.48      116.95     19.91 o
   7  15   2       60.34       65.97     20.64 o
   0  16   2      115.74      103.01     37.20 o
   2  16   2      213.89      249.11     20.67 o
   4  16   2      243.44      209.26     21.35 o
   6  16   2      101.72      101.49     21.68 o
   1  17   2       12.29       23.61     17.18 o
   3  17   2       10.22       23.43     17.02 o
   5  17   2        4.03       13.35     20.26 o
   0  18   2      250.90      212.38     30.92 o
   2  18   2      104.67      146.23     26.66 o
   2   1   3      202.94      294.16      5.34 o
   4   1   3     7140.32     7941.84     68.06 o
   6   1   3     1460.18     1690.24     29.14 o
   8   1   3      136.95      106.56     17.85 o
  10   1   3      685.76      498.49     29.76 o
  12   1   3        2.92       34.02     21.18 o
  14   1   3       14.96      -12.89     23.19 o
   1   2   3      459.84      451.52      7.73 o
   3   2   3    21648.78    22633.10    154.93 o
   5   2   3     2046.51     2265.36     23.18 o
   7   2   3       34.58       82.84      6.99 o
   9   2   3     7183.70     6625.90     97.93 o
  11   2   3       29.90       22.61     18.59 o
  13   2   3      129.96      180.73     27.63 o
   2   3   3    13699.04    13625.81     82.30 o
   4   3   3    19379.36    20320.59    127.46 o
   6   3   3     3508.59     3720.35     34.76 o
   8   3   3      968.68      992.82     24.10 o
  10   3   3     2304.51     2258.15     55.25 o
  12   3   3       12.44      -18.13     19.87 o
  14   3   3       14.78       60.19     31.64 o
   1   4   3    24801.07    23926.50    147.33 o
   3   4   3     4826.92     4771.29     35.39 o
   5   4   3       40.90       70.94     11.37 o
   7   4   3      102.48      130.90     10.91 o
   9   4   3      486.83      511.69     27.69 o
  11   4   3      391.39      375.11     28.35 o
  13   4   3       70.94      105.99     25.58 o
   2   5   3       88.47      102.55      5.97 o
   4   5   3     3711.31     3907.72     33.66 o
   6   5   3       15.35       15.57      5.16 o
   8   5   3     1198.82     1046.18     23.41 o
  10   5   3      136.84      180.26     19.27 o
  12   5   3        1.51       -3.94     20.83 o
   1   6   3     5954.41     6959.86     46.72 o
   3   6   3      791.48      633.92     11.41 o
   5   6   3      758.04      905.61     14.58 o
   7   6   3     2225.98     2036.96     27.41 o
   9   6   3     2422.76     2596.33     46.48 o
  11   6   3      433.97      388.35     28.93 o
  13   6   3       24.12      -10.31     23.19 o
   2   7   3     2292.30     2306.99     21.34 o
   4   7   3      228.98      230.90      8.51 o
   6   7   3     6895.50     6743.31     56.15 o
   8   7   3      218.24      214.06     11.61 o
  10   7   3     1530.95     1349.64     37.22 o
  12   7   3      235.12      270.58     29.55 o
   1   8   3    12450.82    12601.83     85.60 o
   3   8   3     2005.43     1789.17     19.64 o
   5   8   3      506.19      597.67     14.99 o
   7   8   3      102.93      135.74     10.80 o
   9   8   3      431.72      407.86     20.64 o
  11   8   3       35.94       88.03     25.67 o
   2   9   3       66.37      104.09     10.61 o
   4   9   3      142.54      175.26     10.41 o
   6   9   3      645.84      632.87     17.64 o
   8   9   3      846.30      976.13     23.81 o
  10   9   3      197.91      263.23     24.22 o
  12   9   3      103.42      139.16     51.54 o
   1  10   3      840.37      881.59     21.36 o
   3  10   3      230.22      266.48     12.79 o
   5  10   3       79.65      117.45     11.38 o
   7  10   3      113.53       97.70     13.30 o
   9  10   3     1055.42      973.37     37.30 o
  11  10   3       36.05       20.62     41.23 o
   2  11   3      157.25      187.18     13.36 o
   4  11   3        0.08       -0.98     10.38 o
   6  11   3      115.69      122.42     16.03 o
   8  11   3       43.02       63.34     15.68 o
   1  12   3     2991.38     2793.67     52.86 o
   3  12   3      131.22      138.42     13.04 o
   5  12   3        1.11      -11.55     11.55 o
   7  12   3       30.98       31.35     16.13 o
   9  12   3       23.86       -6.25     20.37 o
   2  13   3      295.91      275.04     16.72 o
   4  13   3       61.37       55.95     13.15 o
   6  13   3      110.69       86.79     17.79 o
   8  13   3      216.00      200.29     21.56 o
   1  14   3      225.25      194.95     17.02 o
   3  14   3        3.13       20.73     13.73 o
   5  14   3       34.65       35.84     16.42 o
   7  14   3      386.12      421.24     26.59 o
   9  14   3      176.89      221.28     29.21 o
   2  15   3      157.11      129.65     17.24 o
   4  15   3        8.62        2.16     15.48 o
   6  15   3       70.71       47.93     19.12 o
   8  15   3       25.60       42.07     25.05 o
   1  16   3      473.87      419.02     22.72 o
   3  16   3        2.21       32.99     16.25 o
   5  16   3       28.29       48.47     19.91 o
   2  17   3        9.35       37.43     17.24 o
   4  17   3        4.76       11.76     19.16 o
   1  18   3        2.24        1.72     17.83 o
   0   0   4    26768.01    28943.44    520.56 o
   2   0   4    98935.27   100512.52   1157.48 o
   4   0   4    28209.74    31221.72    371.89 o
   6   0   4    17565.94    18937.17    201.78 o
   8   0   4    19295.01    18250.46    298.84 o
  10   0   4     2844.47     2398.21     78.29 o
  12   0   4     2568.08     2634.35     91.11 o
  14   0   4       59.79       -4.61     38.66 o
   1   1   4   105432.70   105364.17    736.51 o
   3   1   4    24494.57    25171.59    181.69 o
   5   1   4    29390.21    29288.49    229.99 o
   7   1   4      452.30      408.93     15.00 o
   9   1   4     7138.27     6952.23    103.08 o
  11   1   4     1811.42     1703.06     49.57 o
  13   1   4      128.72      120.96     26.78 o
   0   2   4    11689.92    11691.90    107.83 o
   2   2   4    14428.40    15761.10    102.79 o
   4   2   4    22253.13    21905.77    143.13 o
   6   2   4     4111.88     4265.32     38.27 o
   8   2   4     2872.08     2757.16     46.75 o
  10   2   4     2620.05     2630.42     58.59 o
  12   2   4      356.94      315.96     33.48 o
  14   2   4      325.63      367.44     35.38 o
   1   3   4      413.22      552.08     12.75 o
   3   3   4     3341.86     2963.89     63.16 o
   5   3   4    14545.08    15275.30    104.16 o
   7   3   4     2185.46     2323.82     26.65 o
   9   3   4      893.22      732.53     32.14 o
  11   3   4     1791.54     1710.92     49.57 o
  13   3   4      246.38      252.18     30.21 o
   0   4   4   227541.13   236108.73   2328.40 o
   2   4   4    12138.40    15548.59     94.46 o
   4   4   4     1745.46     1770.39     20.09 o
   6   4   4     4811.02     4398.08     36.40 o
   8   4   4     2521.66     2430.46     39.31 o
  10   4   4     1379.24     1350.13     37.01 o
  12   4   4       20.48       16.71     19.87 o
   1   5   4     1303.12     1089.67     12.84 o
   3   5   4      117.02       72.46      7.80 o
   5   5   4     8033.71     8141.67     59.08 o
   7   5   4     6161.91     5960.57     53.84 o
   9   5   4      546.08      566.73     21.90 o
  11   5   4     1350.23     1439.52     45.04 o
  13   5   4      310.69      307.05     31.82 o
   0   6   4     9410.55     9185.15     93.52 o
   2   6   4     4230.06     3932.62     31.46 o
   4   6   4      955.09      929.32     13.45 o
   6   6   4     4021.97     3775.43     34.81 o
   8   6   4      558.92      668.68     18.57 o
  10   6   4      955.46      961.51     32.17 o
  12   6   4      615.04      695.31     38.08 o
   1   7   4    45469.30    46748.96    286.63 o
   3   7   4      128.57      144.60      8.91 o
   5   7   4     8471.58     8093.25     60.26 o
   7   7   4     4782.73     4824.14     45.56 o
   9   7   4      987.66     1024.78     31.50 o
  11   7   4      937.26      887.24     37.96 o
  13   7   4      370.73      487.84     34.72 o
   0   8   4      324.46      306.91     48.78 o
   2   8   4     2988.14     2880.63     29.35 o
   4   8   4     4639.34     4827.59     40.37 o
   6   8   4     6220.03     6159.94     51.08 o
   8   8   4     3211.71     3262.37     47.41 o
  10   8   4     1524.75     1433.83     43.70 o
  12   8   4      517.42      634.43     42.58 o
   1   9   4     7109.70     7401.71     59.37 o
   3   9   4     8633.05     8770.60     68.86 o
   5   9   4      946.85      884.84     23.22 o
   7   9   4      605.33      599.47     17.88 o
   9   9   4     1104.77     1148.31     49.94 o
  11   9   4      220.60      216.96     36.44 o
   0  10   4     1760.55     1737.46     39.88 o
   2  10   4     2366.94     2436.58     31.02 o
   4  10   4     3389.55     3442.00     41.79 o
   6  10   4      797.44      746.19     22.77 o
   8  10   4     1534.97     1609.94     33.32 o
  10  10   4      148.23      176.40     34.48 o
   1  11   4       10.67        3.44      9.68 o
   3  11   4     2158.39     2056.96     32.24 o
   5  11   4     1384.89     1351.89     29.74 o
   7  11   4       84.85      114.79     16.42 o
   9  11   4      290.56      302.37     49.40 o
   0  12   4      944.77      923.85     50.59 o
   2  12   4     3761.47     3772.92     47.57 o
   4  12   4      203.12      212.84     14.98 o
   6  12   4        2.61        2.29     13.79 o
   8  12   4      183.95      205.74     25.05 o
  10  12   4       15.67       14.92     34.48 o
   1  13   4       27.37       30.28     12.76 o
   3  13   4      651.51      740.88     23.58 o
   5  13   4      169.22      157.29     17.87 o
   7  13   4      762.83      743.84     29.70 o
   9  13   4      151.78      228.54     29.55 o
   0  14   4      206.56      168.18     25.29 o
   2  14   4      298.94      319.20     18.63 o
   4  14   4       25.61       28.69     13.58 o
   6  14   4      169.16      137.41     19.57 o
   8  14   4        1.03       -9.41     25.29 o
   1  15   4      970.59      898.33     27.04 o
   3  15   4       53.69       73.59     15.63 o
   5  15   4       45.09       42.17     18.14 o
   7  15   4      437.30      481.83     28.70 o
   0  16   4        7.90       -8.34     21.79 o
   2  16   4       88.70       87.74     17.38 o
   4  16   4      133.50       88.11     19.08 o
   6  16   4      262.20      262.81     25.47 o
   1  17   4      145.17      189.33     20.39 o
   3  17   4      199.32      209.58     21.13 o
   5  17   4       27.19       15.46     25.77 o
   0  18   4       78.88      107.47     28.93 o
   2  18   4        7.95       26.03     35.90 o
   2   1   5    10657.32     9957.05     80.39 o
   4   1   5      129.03       53.31     16.66 o
   6   1   5      211.43      211.38     13.23 o
   8   1   5     1281.50     1182.07     30.44 o
  10   1   5       28.59       56.18     19.20 o
  12   1   5      252.35      226.72     27.63 o
  14   1   5       41.45       58.04     25.58 o
   1   2   5     5325.07     5853.57     38.67 o
   3   2   5    13049.58    13907.32     88.22 o
   5   2   5    23446.71    27176.47    187.43 o
   7   2   5      654.92      654.00     15.08 o
   9   2   5     1061.20     1053.92     37.30 o
  11   2   5       78.91      149.97     23.19 o
  13   2   5       92.76       78.02     26.24 o
   2   3   5     7827.40     8180.02     51.80 o
   4   3   5    25810.23    27804.69    180.99 o
   6   3   5     2547.73     2636.99     28.07 o
   8   3   5      807.28      839.77     30.89 o
  10   3   5       13.03        6.44     18.04 o
  12   3   5      111.12       98.92     22.98 o
   1   4   5    18290.61    17753.36    116.69 o
   3   4   5     2206.83     2173.44     19.67 o
   5   4   5      458.46      562.47     10.15 o
   7   4   5     2464.72     2349.78     39.23 o
   9   4   5      295.17      424.57     52.77 o
  11   4   5       99.93      118.72     22.98 o
  13   4   5        1.73       -7.02     22.26 o
   2   5   5     1332.90     1326.26     15.14 o
   4   5   5      160.19      151.90      7.40 o
   6   5   5     2251.29     2117.47     23.48 o
   8   5   5     2900.91     2954.45     44.75 o
  10   5   5      363.22      383.87     24.24 o
  12   5   5      237.34      195.98     26.35 o
   1   6   5     2281.55     2380.21     23.88 o
   3   6   5     2247.99     2308.60     21.45 o
   5   6   5     3801.94     4521.01     37.90 o
   7   6   5       73.79       57.65      8.43 o
   9   6   5      193.11      190.99     16.70 o
  11   6   5       46.98       13.49     26.96 o
  13   6   5        1.72      -10.93     22.46 o
   2   7   5     2989.57     2977.44     26.38 o
   4   7   5      415.14      337.25      9.47 o
   6   7   5       46.56       58.35      7.50 o
   8   7   5        0.92       16.55     10.72 o
  10   7   5       33.83       46.11     17.40 o
  12   7   5      609.82      650.02     41.66 o
   1   8   5     5597.62     5639.63     47.77 o
   3   8   5     1464.36     1331.13     18.63 o
   5   8   5      404.25      503.60     15.12 o
   7   8   5     1329.98     1317.72     25.98 o
   9   8   5      627.43      519.37     25.23 o
  11   8   5        4.93       26.56     31.77 o
   2   9   5       20.55       37.56      7.43 o
   4   9   5      109.35      138.56      9.61 o
   6   9   5       48.31       46.75      9.10 o
   8   9   5     1712.82     1627.06     43.79 o
  10   9   5       10.07        2.91     23.61 o
  12   9   5      128.78       67.00     46.39 o
   1  10   5       70.07       96.49      8.84 o
   3  10   5       16.24       21.43      9.14 o
   5  10   5      288.03      308.79     15.58 o
   7  10   5      164.52      135.46     15.85 o
   9  10   5        2.82        2.58     18.04 o
  11  10   5      144.16      170.08     51.54 o
   2  11   5       11.03       34.04     15.20 o
   4  11   5      963.87      891.17     27.23 o
   6  11   5     1144.89     1217.21     31.81 o
   8  11   5       33.66       34.19     19.20 o
  10  11   5      144.88       87.62     51.54 o
   1  12   5      274.93      231.11     15.41 o
   3  12   5      202.63      210.00     14.49 o
   5  12   5       48.73       54.66     13.30 o
   7  12   5      549.49      444.22     23.79 o
   9  12   5      147.69      215.93     36.32 o
   2  13   5       48.35       71.57     13.81 o
   4  13   5      113.74      118.55     14.79 o
   6  13   5      292.41      282.60     21.68 o
   8  13   5      365.16      355.47     30.21 o
   1  14   5      160.48      136.28     16.13 o
   3  14   5       16.57       22.19     13.81 o
   5  14   5       21.10       37.33     15.82 o
   7  14   5       81.09       79.89     19.57 o
   9  14   5        0.12       77.31     46.39 o
   2  15   5      253.73      224.06     18.35 o
   4  15   5      103.34      118.59     18.39 o
   6  15   5       29.20       77.21     19.68 o
   1  16   5        5.91       10.85     15.88 o
   3  16   5       22.52       19.13     15.88 o
   5  16   5        7.93       -2.60     21.13 o
   2  17   5       89.57      117.10     19.54 o
   4  17   5        0.21       -4.42     18.12 o
   1  18   5       14.27       29.62     19.98 o
   0   0   6   100054.49    97054.09   4285.56 o
   2   0   6     2541.29     2491.69     38.68 o
   4   0   6       10.91       24.30      7.50 o
   6   0   6     3871.48     4605.05     75.22 o
   8   0   6     3847.93     4010.11     74.85 o
  10   0   6     1585.72     1528.27     61.96 o
  12   0   6        9.33       12.13     30.82 o
  14   0   6      287.59      276.13     64.43 o
   1   1   6    19826.23    19030.46    259.77 o
   3   1   6    28384.26    29519.30    229.26 o
   5   1   6     4209.16     3615.15     50.03 o
   7   1   6    12282.13    12165.46    117.24 o
   9   1   6      428.60      336.53     23.76 o
  11   1   6     3727.72     3651.26     74.06 o
  13   1   6      281.96      270.97     30.92 o
   0   2   6      650.85      569.72      8.74 o
   2   2   6     4493.69     4866.28     33.48 o
   4   2   6     7579.96     7235.18    137.14 o
   6   2   6      320.50      334.22     11.38 o
   8   2   6      324.57      299.09     17.47 o
  10   2   6     1441.28     1474.79     44.41 o
  12   2   6       49.75       47.86     21.18 o
  14   2   6       52.41       41.23     51.54 o
   1   3   6    81032.85    82107.22    469.25 o
   3   3   6     1779.87     2397.78     20.15 o
   5   3   6    79237.13    80852.29    573.62 o
   7   3   6     1033.29     1003.07     18.84 o
   9   3   6    17833.66    17084.59    206.14 o
  11   3   6     2975.49     2810.29     63.75 o
  13   3   6      409.36      489.93     35.94 o
   0   4   6     9184.15     8564.22     85.28 o
   2   4   6     1026.96      660.94      9.58 o
   4   4   6     7798.08     9072.63     59.54 o
   6   4   6    12775.73    13119.67     93.17 o
   8   4   6      399.36      434.52     29.73 o
  10   4   6      123.62       97.60     17.40 o
  12   4   6      287.07      310.02     29.55 o
   1   5   6    23582.04    22736.01    149.45 o
   3   5   6     8555.14     8566.07     56.85 o
   5   5   6    25561.70    26733.33    177.24 o
   7   5   6     2586.72     2353.73     26.98 o
   9   5   6    14387.18    14112.76    164.04 o
  11   5   6     1034.99     1070.61     35.64 o
  13   5   6      808.19      818.52     41.83 o
   0   6   6     5038.14     5483.81     61.75 o
   2   6   6      274.87      285.50      7.20 o
   4   6   6      571.82      534.85     10.79 o
   6   6   6     2521.90     2484.74     27.77 o
   8   6   6      640.20      619.39     22.29 o
  10   6   6      298.55      268.48     21.58 o
  12   6   6      233.44      208.32     26.97 o
   1   7   6     9064.54     9502.84     70.22 o
   3   7   6     9828.32     9931.49     69.55 o
   5   7   6     5086.06     4885.56     41.45 o
   7   7   6     3533.87     3423.98     48.53 o
   9   7   6       21.30       46.11     14.30 o
  11   7   6      856.28      861.18     33.99 o
  13   7   6      334.70      380.30     39.60 o
   0   8   6    21123.95    22906.16    219.41 o
   2   8   6      113.44       43.55      6.50 o
   4   8   6      603.85      679.81     16.25 o
   6   8   6        3.92        1.29      6.37 o
   8   8   6      715.42      771.65     23.63 o
  10   8   6       88.36      101.31     21.18 o
  12   8   6       26.04       26.36     24.68 o
   1   9   6     5907.14     6004.51     51.25 o
   3   9   6     5695.47     5673.36     49.81 o
   5   9   6     1782.74     1721.95     26.30 o
   7   9   6     1338.33     1350.82     37.54 o
   9   9   6       39.43       40.40     18.59 o
  11   9   6      807.69      886.85     56.40 o
   0  10   6       58.93       65.27     31.27 o
   2  10   6     1386.07     1335.22     21.46 o
   4  10   6     1313.76     1235.56     22.74 o
   6  10   6       20.01       13.77      9.35 o
   8  10   6       47.66       37.27     16.53 o
  10  10   6      700.31      734.62     41.66 o
   1  11   6     3130.62     2892.83     38.92 o
   3  11   6      212.38      228.37     14.22 o
   5  11   6     1950.44     1789.77     33.27 o
   7  11   6     1665.12     1951.59     54.43 o
   9  11   6     1157.08     1078.61     48.54 o
   0  12   6     2366.53     2271.75     50.20 o
   2  12   6      466.09      508.05     19.79 o
   4  12   6     1513.94     1491.77     29.28 o
   6  12   6      239.75      253.74     20.26 o
   8  12   6       55.56       31.51     21.18 o
  10  12   6       60.46       50.46     34.48 o
   1  13   6       68.19       75.34     13.51 o
   3  13   6     1939.48     1947.31     34.31 o
   5  13   6      146.47      162.14     17.12 o
   7  13   6     1266.21     1251.52     39.43 o
   9  13   6      516.83      550.34     42.58 o
   0  14   6      348.20      285.59     33.48 o
   2  14   6       76.19       72.77     15.09 o
   4  14   6       12.11        7.27     15.15 o
   6  14   6      132.95       94.19     19.76 o
   8  14   6       27.62       61.94     23.38 o
   1  15   6      482.62      518.37     22.95 o
   3  15   6      616.90      610.08     24.05 o
   5  15   6      267.00      245.95     22.14 o
   7  15   6      133.34      183.90     28.74 o
   0  16   6      552.05      479.33     34.96 o
   2  16   6       38.37       55.44     16.80 o
   4  16   6       58.80       67.22     19.31 o
   6  16   6        2.34       10.77     20.54 o
   1  17   6      318.95      281.92     21.70 o
   3  17   6      258.32      296.27     24.72 o
   0  18   6        8.26       31.04     26.35 o
   2   1   7     4820.30     5029.87     41.10 o
   4   1   7    31438.47    32330.47    234.25 o
   6   1   7      119.77      100.05      7.26 o
   8   1   7     1487.24     1520.65     29.95 o
  10   1   7     1002.08      839.16     35.38 o
  12   1   7        2.74       -8.48     18.59 o
  14   1   7       27.64        9.49     34.48 o
   1   2   7    19195.62    19891.80    122.57 o
   3   2   7      562.69      604.00      9.41 o
   5   2   7     1124.34     1274.12     18.51 o
   7   2   7     1520.21     1557.34     32.17 o
   9   2   7     4522.63     4027.89     71.49 o
  11   2   7        8.76       25.81     19.65 o
  13   2   7        0.27       31.69     34.96 o
   2   3   7    16490.15    16546.36     95.62 o
   4   3   7       69.99      103.63      5.49 o
   6   3   7     4352.39     4299.47     39.63 o
   8   3   7     1745.55     1649.14     35.80 o
  10   3   7     1009.80      759.93     43.89 o
  12   3   7      231.11      211.22     26.81 o
   1   4   7      690.49      913.46     10.87 o
   3   4   7     3424.43     3583.19     26.40 o
   5   4   7     1457.51     1447.12     19.78 o
   7   4   7       13.06        6.02      7.26 o
   9   4   7      853.50      803.04     29.36 o
  11   4   7      141.32      154.82     20.59 o
  13   4   7       63.66       63.48     24.38 o
   2   5   7        0.15        9.06      3.62 o
   4   5   7     4269.09     4232.87     32.98 o
   6   5   7     2146.59     1868.02     32.70 o
   8   5   7       12.28        4.56     10.80 o
  10   5   7       54.59      113.35     22.17 o
  12   5   7      111.27      100.39     23.53 o
   1   6   7     3850.24     3583.09     31.91 o
   3   6   7      583.31      757.67     12.02 o
   5   6   7     1454.23     1416.00     19.62 o
   7   6   7      405.10      461.21     13.40 o
   9   6   7     1279.85     1095.13     29.60 o
  11   6   7       56.27       52.13     18.84 o
  13   6   7        5.81       39.20     24.38 o
   2   7   7       10.94       13.90      4.79 o
   4   7   7     3400.97     3594.74     31.12 o
   6   7   7       39.74       81.03     11.26 o
   8   7   7     1697.73     1709.50     34.33 o
  10   7   7      494.88      513.66     27.15 o
  12   7   7       83.88       80.15     27.67 o
   1   8   7      918.29     1003.17     16.94 o
   3   8   7     1452.92     1477.46     23.14 o
   5   8   7      798.25      822.15     16.96 o
   7   8   7       17.00        3.18      7.06 o
   9   8   7      380.30      402.41     23.89 o
  11   8   7       50.76       61.26     21.18 o
   2   9   7      536.46      545.46     14.37 o
   4   9   7       25.87       34.63      7.62 o
   6   9   7      443.96      446.27     14.97 o
   8   9   7        1.54       24.69     13.92 o
  10   9   7        0.79        7.28     22.32 o
  12   9   7      273.28      235.22     40.09 o
   1  10   7      553.77      632.12     15.45 o
   3  10   7      250.76      291.81     11.82 o
   5  10   7      663.05      715.97     20.39 o
   7  10   7      166.33      143.11     13.73 o
   9  10   7      218.25      193.77     24.38 o
  11  10   7      166.84      179.16     46.39 o
   2  11   7     2682.00     2442.74     35.24 o
   4  11   7       29.53       55.58     15.83 o
   6  11   7      550.69      567.32     19.92 o
   8  11   7       55.87       37.56     17.26 o
  10  11   7      282.51      251.74     41.79 o
   1  12   7      756.00      777.96     22.01 o
   3  12   7      222.31      217.56     15.19 o
   5  12   7       53.27       29.95     13.40 o
   7  12   7       18.57       35.73     25.29 o
   9  12   7       86.88       97.46     29.27 o
   2  13   7        5.83       60.32     13.73 o
   4  13   7       12.60       40.54     14.65 o
   6  13   7       21.56        5.44     15.07 o
   8  13   7      130.78      144.03     25.39 o
   1  14   7       86.19      112.49     15.41 o
   3  14   7       20.03       33.19     14.14 o
   5  14   7       46.28       29.58     15.25 o
   7  14   7       54.02       59.21     23.76 o
   2  15   7      246.74      286.38     20.18 o
   4  15   7        0.14       19.73     16.90 o
   6  15   7       73.23      124.81     21.24 o
   1  16   7      258.10      228.29     19.92 o
   3  16   7        5.39        6.41     16.69 o
   5  16   7        7.74      -11.61     19.12 o
   2  17   7       69.59       76.96     18.72 o
   4  17   7        7.35       18.92     19.73 o
   1  18   7        7.22        3.20     30.33 o
   0   0   8     4895.39     4240.42    461.28 o
   2   0   8     1417.31     2130.00     25.51 o
   4   0   8    27444.31    30077.25    361.98 o
   6   0   8      101.86      142.83     13.65 o
   8   0   8    12700.53    11320.22    161.44 o
  10   0   8      257.27      239.91     32.80 o
  12   0   8      141.49      177.85     36.44 o
   1   1   8    30391.80    31045.91    203.58 o
   3   1   8     3155.79     3499.76     34.91 o
   5   1   8    41871.45    42911.25    309.61 o
   7   1   8     4802.55     4260.51     53.19 o
   9   1   8     9770.22     8997.19    152.50 o
  11   1   8     2400.83     2365.88     72.90 o
  13   1   8      682.92      698.60     39.25 o
   0   2   8     1185.44     1331.93     18.76 o
   2   2   8       85.33      130.40      4.03 o
   4   2   8      362.58      363.63     11.86 o
   6   2   8       84.08       68.75      7.79 o
   8   2   8       18.80       27.28      9.07 o
  10   2   8        9.23      -16.60     16.60 o
  12   2   8        0.12        0.53     19.65 o
   1   3   8    54090.45    55902.50    336.13 o
   3   3   8     6496.50     5577.96     40.09 o
   5   3   8    28360.36    27087.83    178.13 o
   7   3   8     5356.56     5252.17     55.90 o
   9   3   8      283.18      357.22     31.60 o
  11   3   8     3062.67     3043.83     66.33 o
  13   3   8      407.95      442.74     34.72 o
   0   4   8     4012.48     3222.69     45.21 o
   2   4   8     1082.97      889.03     11.13 o
   4   4   8    16140.14    16908.30    104.28 o
   6   4   8     1789.84     1924.77     25.30 o
   8   4   8     6557.05     6339.32     81.99 o
  10   4   8      238.05      279.25     28.00 o
  12   4   8        1.02       -0.45     19.65 o
   1   5   8    30433.11    31283.64    193.09 o
   3   5   8    69016.66    70684.27    427.59 o
   5   5   8     5866.46     5881.45     45.88 o
   7   5   8     6474.58     6079.78     55.23 o
   9   5   8     1547.92     1665.57     35.60 o
  11   5   8     1965.23     2064.65     50.20 o
  13   5   8      526.94      510.91     36.08 o
   0   6   8      233.89      346.47     20.22 o
   2   6   8      703.96      769.61     15.51 o
   4   6   8      448.96      432.94     10.69 o
   6   6   8       93.10      111.38      8.65 o
   8   6   8       13.93        0.35     11.30 o
  10   6   8      426.21      379.18     24.35 o
  12   6   8       22.58       12.81     22.46 o
   1   7   8    12789.12    12765.86     90.93 o
   3   7   8     9641.23     9543.88     64.48 o
   5   7   8    12663.44    12911.33     94.61 o
   7   7   8     2140.08     2230.86     43.34 o
   9   7   8     6584.36     6457.27    120.24 o
  11   7   8     1682.10     1560.78     47.15 o
   0   8   8     1405.32     1275.63     27.15 o
   2   8   8      242.37      211.61      9.41 o
   4   8   8      760.04      869.52     17.06 o
   6   8   8        0.74       -0.31      7.10 o
   8   8   8     1562.28     1600.41     35.03 o
  10   8   8      358.86      350.06     24.35 o
  12   8   8        0.16      -10.31     25.67 o
   1   9   8     1115.52      949.09     18.50 o
   3   9   8      441.08      417.66     13.30 o
   5   9   8     4492.03     4644.22     47.67 o
   7   9   8     1271.70     1193.11     29.38 o
   9   9   8     1941.70     2142.20     52.78 o
  11   9   8      759.50      859.30     45.56 o
   0  10   8      318.16      308.71     22.22 o
   2  10   8       10.02       10.80      7.64 o
   4  10   8      115.11      127.61     10.36 o
   6  10   8       88.47      100.70     11.29 o
   8  10   8       49.79       58.76     15.68 o
  10  10   8       61.10       34.36     23.81 o
   1  11   8     2741.17     2638.87     36.88 o
   3  11   8       33.92       41.01     10.06 o
   5  11   8     1137.09     1048.44     24.86 o
   7  11   8     1724.44     1782.49     42.28 o
   9  11   8       91.61       71.54     22.26 o
  11  11   8      357.22      422.63     67.00 o
   0  12   8      365.50      416.90     26.14 o
   2  12   8      721.92      738.87     21.50 o
   4  12   8      124.40      105.19     14.94 o
   6  12   8       10.86       -6.02     12.32 o
   8  12   8       91.61       99.55     24.38 o
  10  12   8      322.32      360.78     45.45 o
   1  13   8     1898.15     1951.57     34.59 o
   3  13   8     3051.76     3085.10     44.14 o
   5  13   8      137.14      116.16     16.41 o
   7  13   8      495.65      529.79     33.35 o
   9  13   8      186.10      223.42     34.63 o
   0  14   8      150.86      192.21     23.76 o
   2  14   8       37.95       24.53     14.05 o
   4  14   8       20.57       27.24     15.58 o
   6  14   8       92.80      104.56     19.44 o
   8  14   8        0.55      -20.49     22.98 o
   1  15   8      473.24      469.87     22.22 o
   3  15   8      722.48      698.64     25.63 o
   5  15   8      453.19      397.61     24.37 o
   7  15   8      160.53      192.61     29.55 o
   0  16   8      203.93      145.00     26.60 o
   2  16   8      151.83      141.06     17.89 o
   4  16   8        5.55       10.31     18.29 o
   6  16   8       23.67       55.95     22.16 o
   1  17   8        1.82      -16.72     16.72 o
   3  17   8      131.81      110.25     20.97 o
   2   1   9    15146.48    16343.33    113.68 o
   4   1   9    14584.24    16014.02    130.98 o
   6   1   9        1.42       34.56      7.69 o
   8   1   9        5.84       -8.92      8.92 o
  10   1   9       85.10      114.68     20.62 o
  12   1   9      113.71      119.00     24.38 o
   1   2   9    10594.21    10487.91     67.60 o
   3   2   9     2661.28     2548.92     20.84 o
   5   2   9     1841.78     2124.63     26.19 o
   7   2   9        7.10       32.82      9.87 o
   9   2   9      387.89      358.85     24.03 o
  11   2   9        7.92       56.69     19.87 o
  13   2   9        0.13      -15.02     21.57 o
   2   3   9      629.78     1006.45     11.02 o
   4   3   9     4166.03     4632.40     35.02 o
   6   3   9     1585.97     1382.09     45.46 o
   8   3   9      574.47      553.32     19.26 o
  10   3   9       52.87       43.56     18.59 o
  12   3   9      794.63      769.26     37.96 o
   1   4   9    10199.77    10407.64     63.17 o
   3   4   9     2087.69     2194.08     19.08 o
   5   4   9       64.79       45.23      5.87 o
   7   4   9     1044.51      916.10     26.98 o
   9   4   9      928.42      792.05     28.52 o
  11   4   9      618.58      622.63     34.96 o
  13   4   9        1.85      -20.31     21.79 o
   2   5   9      352.33      395.44      8.71 o
   4   5   9      448.18      515.07     10.88 o
   6   5   9      828.92      912.59     15.59 o
   8   5   9        6.27        7.34     11.43 o
  10   5   9        8.58       11.59     15.93 o
  12   5   9      221.74      269.36     28.35 o
   1   6   9      655.90      873.90     14.29 o
   3   6   9      712.71      888.18     12.93 o
   5   6   9      746.94      889.39     15.53 o
   7   6   9      138.60      152.85     16.80 o
   9   6   9      257.12      291.24     19.12 o
  11   6   9        2.81       -0.98     17.40 o
  13   6   9       16.17       10.31     23.19 o
   2   7   9     5166.11     5341.81     42.03 o
   4   7   9     9186.89     9079.33     63.02 o
   6   7   9      860.15      845.30     16.54 o
   8   7   9      294.37      311.44     18.15 o
  10   7   9      222.18      191.25     20.07 o
  12   7   9        3.29       -3.77     24.68 o
   1   8   9     2598.71     2372.58     26.66 o
   3   8   9      632.97      630.34     15.56 o
   5   8   9        0.17       25.82      8.12 o
   7   8   9      316.02      295.32     15.71 o
   9   8   9      570.24      604.44     27.66 o
  11   8   9      168.84      145.57     28.66 o
   2   9   9     1109.13      989.13     17.98 o
   4   9   9     2143.08     2049.77     26.80 o
   6   9   9      359.97      302.54     14.60 o
   8   9   9      134.42      168.25     19.27 o
  10   9   9      140.16      219.12     25.77 o
  12   9   9        4.50      -22.13     30.82 o
   1  10   9     1973.28     1982.54     26.09 o
   3  10   9      587.45      604.35     17.06 o
   5  10   9      407.46      448.64     15.98 o
   7  10   9      100.63      103.63     14.86 o
   9  10   9        7.60        5.99     18.59 o
  11  10   9       98.16      107.08     56.69 o
   2  11   9       57.01       70.09     10.52 o
   4  11   9      135.14      128.17     13.62 o
   6  11   9      183.23      221.97     15.41 o
   8  11   9      459.99      449.99     26.66 o
  10  11   9       49.51       75.71     27.67 o
   1  12   9      212.48      203.95     14.98 o
   3  12   9       73.04       76.99     12.84 o
   5  12   9       25.11       20.20     13.18 o
   7  12   9      210.18      210.63     26.04 o
   9  12   9      178.25      156.85     30.66 o
   2  13   9      108.97      213.69     18.17 o
   4  13   9      237.02      320.97     20.25 o
   6  13   9      125.16      139.59     18.61 o
   8  13   9      412.77      500.97     34.09 o
   1  14   9        1.87       -5.95     13.46 o
   3  14   9       73.01       95.84     15.81 o
   5  14   9       53.79       62.96     16.34 o
   7  14   9       56.45       98.25     25.58 o
   2  15   9       14.30       46.65     16.06 o
   4  15   9        4.15       -8.98     15.43 o
   6  15   9       40.03       55.69     20.17 o
   1  16   9        5.64       24.34     16.13 o
   3  16   9        2.14       25.45     17.93 o
   5  16   9        0.03        5.79     18.19 o
   2  17   9        1.12       19.73     17.32 o
   4  17   9       76.58       28.30     19.08 o
   0   0  10      298.40      442.49     28.35 o
   2   0  10      277.14      572.14     14.00 o
   4   0  10     2885.16     2407.21     35.52 o
   6   0  10      420.56      344.59     45.99 o
   8   0  10      289.02      273.71     30.24 o
  10   0  10       31.66       18.04     25.51 o
  12   0  10      407.42      399.66     45.45 o
   1   1  10      114.52      109.64      5.49 o
   3   1  10    20611.13    24869.82    171.00 o
   5   1  10    15040.39    14462.76    121.42 o
   7   1  10      993.04      894.32     22.38 o
   9   1  10     3126.03     3042.39     53.26 o
  11   1  10     1112.94     1159.37     42.46 o
  13   1  10     1220.05     1266.33     49.57 o
   0   2  10     7899.96     8062.63     72.89 o
   2   2  10     2065.64     2080.28     25.08 o
   4   2  10     8104.45     7785.10     59.64 o
   6   2  10     1162.29     1154.59     24.05 o
   8   2  10      353.60      392.14     20.07 o
  10   2  10     2520.41     2435.89     56.69 o
  12   2  10       44.83       15.22     21.64 o
   1   3  10    85962.52    86245.70    580.03 o
   3   3  10    44328.88    45778.93    277.62 o
   5   3  10    21458.30    22018.63    147.31 o
   7   3  10     8870.98     8490.93     99.53 o
   9   3  10     2192.46     2073.67     44.66 o
  11   3  10     2239.69     2150.38     55.93 o
  13   3  10      159.39      201.06     40.90 o
   0   4  10    80410.26    77651.93    631.86 o
   2   4  10       79.09      188.33      6.14 o
   4   4  10     6706.22     6480.75     65.16 o
   6   4  10    11337.97    11720.80     97.56 o
   8   4  10     2284.95     2165.87     34.04 o
  10   4  10     4689.25     4159.56     77.31 o
  12   4  10      139.11      206.04     23.31 o
   1   5  10    59205.57    57798.61    335.35 o
   3   5  10    57528.76    58589.87    326.81 o
   5   5  10    16234.97    16735.46    106.15 o
   7   5  10     5793.45     5468.82     64.83 o
   9   5  10     2503.94     2487.47     44.09 o
  11   5  10     2148.68     2077.57     48.57 o
  13   5  10       12.55       -5.76     21.79 o
   0   6  10     4489.88     4855.40     57.14 o
   2   6  10     4378.97     4413.99     35.14 o
   4   6  10     4096.34     3925.01     32.45 o
   6   6  10     3081.89     2930.80     31.98 o
   8   6  10     1639.06     1637.83     33.67 o
  10   6  10       13.95        9.28     16.13 o
  12   6  10      531.17      582.10     30.74 o
   1   7  10     2520.34     2656.91     28.01 o
   3   7  10      135.06      113.42      7.32 o
   5   7  10     6791.46     6435.65     54.67 o
   7   7  10     1237.03     1268.29     31.13 o
   9   7  10     1267.24     1261.01     35.44 o
  11   7  10     1506.17     1405.16     46.28 o
   0   8  10     2954.68     2958.62     43.30 o
   2   8  10      770.87      698.74     14.70 o
   4   8  10      301.13      313.13     11.40 o
   6   8  10      797.01      769.71     18.42 o
   8   8  10       55.06       67.55     18.04 o
  10   8  10       40.00       14.95     19.20 o
  12   8  10      224.11      308.34     35.71 o
   1   9  10      215.50      172.44      9.49 o
   3   9  10     1087.32     1199.61     21.52 o
   5   9  10       95.13      109.91     10.11 o
   7   9  10     1049.65     1021.14     25.77 o
   9   9  10      870.53      923.22     37.30 o
  11   9  10      385.13      479.33     39.60 o
   0  10  10       44.38       62.62     12.75 o
   2  10  10     1281.53     1171.24     21.13 o
   4  10  10       70.89       78.98     10.36 o
   6  10  10       22.82       18.84     10.21 o
   8  10  10      100.30      137.97     18.65 o
  10  10  10      524.56      544.32     44.06 o
   1  11  10     3253.24     3181.77     36.23 o
   3  11  10     1197.29     1309.04     25.11 o
   5  11  10     1683.46     1570.64     29.94 o
   7  11  10      476.48      570.93     26.89 o
   9  11  10      295.28      321.70     29.35 o
   0  12  10        2.51        6.11     16.00 o
   2  12  10      367.48      429.53     18.63 o
   4  12  10      285.77      321.49     18.86 o
   6  12  10      192.49      243.05     18.57 o
   8  12  10      822.11      810.11     38.53 o
  10  12  10      281.73      286.28     45.45 o
   1  13  10     2545.37     2397.66     38.48 o
   3  13  10     1069.41     1061.20     27.76 o
   5  13  10      876.84      844.49     28.22 o
   7  13  10      437.32      424.93     33.35 o
   9  13  10      172.99      157.65     34.63 o
   0  14  10      496.55      494.61     40.12 o
   2  14  10        6.53       38.19     14.68 o
   4  14  10      467.82      498.48     24.58 o
   6  14  10      279.59      259.26     28.74 o
   8  14  10      137.46      139.86     28.74 o
   1  15  10      285.81      306.77     20.60 o
   3  15  10       68.35       63.20     18.22 o
   5  15  10      142.05      114.54     19.31 o
   7  15  10      496.62      552.75     38.40 o
   0  16  10      244.00      182.04     27.63 o
   2  16  10      206.94      229.41     20.39 o
   4  16  10       34.41       42.64     18.57 o
   6  16  10       35.06       26.97     26.35 o
   1  17  10        0.93        9.03     16.67 o
   3  17  10      164.72      162.93     22.70 o
   2   1  11       14.86       29.09      4.00 o
   4   1  11     2757.74     3176.00     28.63 o
   6   1  11     5091.88     4868.31     57.11 o
   8   1  11      161.40      109.10     12.44 o
  10   1  11      226.49      266.52     24.38 o
  12   1  11      199.56      226.86     26.97 o
   1   2  11     1577.62     1448.53     15.14 o
   3   2  11      389.69      413.41      7.88 o
   5   2  11     1688.72     1721.67     21.74 o
   7   2  11     1896.04     1733.51     31.49 o
   9   2  11     2222.92     1847.47     40.83 o
  11   2  11        6.48       51.90     19.87 o
  13   2  11      264.45      241.37     30.21 o
   2   3  11     1415.54     1282.62     13.59 o
   4   3  11     3612.23     4067.28     32.00 o
   6   3  11     6852.60     6659.12     61.30 o
   8   3  11      701.02      671.94     31.98 o
  10   3  11      202.99      219.67     23.19 o
  12   3  11      593.92      632.24     35.94 o
   1   4  11       73.24       61.89      4.35 o
   3   4  11     1299.40     1558.76     15.87 o
   5   4  11      303.20      389.99     16.78 o
   7   4  11      586.22      571.84     18.89 o
   9   4  11      478.10      531.21     24.35 o
  11   4  11        0.97       -1.03     19.20 o
  13   4  11       73.35       58.37     25.05 o
   2   5  11      862.07     1131.81     14.48 o
   4   5  11     6340.64     6486.33     44.88 o
   6   5  11      490.42      521.18     19.72 o
   8   5  11      182.45      180.30     12.74 o
  10   5  11       14.05       44.54     16.53 o
  12   5  11       28.76       60.53     20.34 o
   1   6  11     2097.36     2143.11     21.45 o
   3   6  11      410.27      412.10     10.50 o
   5   6  11     2212.88     2455.03     25.28 o
   7   6  11       22.06       28.30      8.35 o
   9   6  11      766.18      721.07     26.24 o
  11   6  11       30.87       58.95     20.07 o
   2   7  11     1061.55      924.68     15.88 o
   4   7  11      404.47      498.82     18.97 o
   6   7  11        1.64       34.51      9.48 o
   8   7  11      400.08      428.16     22.27 o
  10   7  11      110.12      121.91     19.27 o
  12   7  11        2.49       18.80     21.79 o
   1   8  11      931.49      893.70     16.69 o
   3   8  11     1638.81     1553.21     24.02 o
   5   8  11      741.69      722.63     21.57 o
   7   8  11        3.33        8.00     10.72 o
   9   8  11      699.24      702.24     33.35 o
  11   8  11      328.61      428.28     43.85 o
   2   9  11      309.69      269.12     10.95 o
   4   9  11     1345.98     1170.49     21.48 o
   6   9  11      116.54       98.44     12.42 o
   8   9  11      301.44      213.46     20.59 o
  10   9  11       16.18        8.53     19.87 o
   1  10  11     1153.91     1139.62     20.54 o
   3  10  11      167.69      167.10     10.95 o
   5  10  11      663.72      695.99     18.92 o
   7  10  11      766.75      752.82     24.29 o
   9  10  11        2.37        4.29     19.65 o
  11  10  11      358.00      304.05     35.46 o
   2  11  11       14.50        8.07      8.57 o
   4  11  11        2.43        8.20      9.67 o
   6  11  11      163.36      212.15     19.59 o
   8  11  11      302.41      289.65     26.97 o
  10  11  11      230.17      257.88     32.46 o
   1  12  11      326.62      306.44     17.02 o
   3  12  11      217.12      223.02     16.06 o
   5  12  11        0.51       24.38     13.40 o
   7  12  11      131.82      115.76     23.19 o
   9  12  11      178.89      289.63     36.62 o
   2  13  11      187.31      257.95     17.71 o
   4  13  11        1.13       24.86     14.94 o
   6  13  11      493.20      439.84     27.54 o
   8  13  11       10.45       32.44     24.13 o
   1  14  11       17.88       46.53     15.40 o
   3  14  11        8.75       28.60     16.21 o
   5  14  11      120.71      133.65     18.78 o
   7  14  11        8.43       43.81     24.22 o
   2  15  11       11.92       34.44     15.88 o
   4  15  11       31.54       52.46     17.85 o
   6  15  11        6.69       13.35     23.76 o
   1  16  11       94.39      104.57     18.28 o
   3  16  11        3.37       -2.79     16.89 o
   5  16  11       40.32       26.85     19.30 o
   2  17  11        0.07        9.59     17.22 o
   0   0  12   132852.64   122798.04   3368.15 o
   2   0  12    29733.85    30282.31    276.36 o
   4   0  12    44092.05    44590.72    455.92 o
   6   0  12     3534.09     3843.75     69.39 o
   8   0  12     1077.42     1030.82     36.16 o
  10   0  12    13027.40    11876.76    224.11 o
  12   0  12       10.54      -23.52     43.81 o
   1   1  12     4805.04     5212.61     42.16 o
   3   1  12     1484.35     1405.12     21.56 o
   5   1  12      748.37      745.47     17.23 o
   7   1  12     2333.29     2106.25     35.33 o
   9   1  12        9.44        1.27     10.85 o
  11   1  12      887.94      977.02     61.84 o
  13   1  12      271.50      312.15     31.51 o
   0   2  12     9560.11     8820.62    164.81 o
   2   2  12     3869.82     4139.07     31.52 o
   4   2  12    19580.15    18508.50    140.30 o
   6   2  12     3238.61     3280.05     48.72 o
   8   2  12     1298.66     1291.46     28.70 o
  10   2  12     3839.99     3809.78     87.78 o
  12   2  12      394.85      394.04     30.92 o
   1   3  12     8693.82     8266.11     52.05 o
   3   3  12     5476.03     5010.37     44.32 o
   5   3  12     6858.93     6884.11     57.27 o
   7   3  12     2115.65     2147.06     32.42 o
   9   3  12     4112.15     3896.02     62.18 o
  11   3  12      494.57      438.15     54.31 o
  13   3  12      265.66      262.40     30.92 o
   0   4  12    25382.76    25031.27    210.00 o
   2   4  12    29201.24    28676.17    164.00 o
   4   4  12      739.57      610.71     11.04 o
   6   4  12    19327.14    18945.69    148.16 o
   8   4  12     5442.34     5199.07     72.26 o
  10   4  12      187.06      208.81     23.76 o
  12   4  12     1888.34     2117.69     58.59 o
   1   5  12    14821.03    14089.53     88.56 o
   3   5  12     4199.58     4054.09     32.06 o
   5   5  12    17620.09    17973.22    113.80 o
   7   5  12     1195.09     1079.53     21.75 o
   9   5  12     3991.11     3678.16     60.97 o
  11   5  12      882.10      901.44     34.83 o
  13   5  12       19.42       -8.59     22.46 o
   0   6  12    19677.80    19995.91    192.17 o
   2   6  12    20723.33    20925.98    134.40 o
   4   6  12     5063.56     5141.20     38.40 o
   6   6  12     6700.73     6212.66     57.01 o
   8   6  12     3584.11     3599.98     52.81 o
  10   6  12      856.42      891.46     48.02 o
  12   6  12      533.94      508.06     33.94 o
   1   7  12     7882.57     8310.79     66.65 o
   3   7  12     1209.10     1241.68     19.69 o
   5   7  12     6015.34     5689.88     60.13 o
   7   7  12     1141.72     1215.73     29.79 o
   9   7  12        5.19       54.63     16.13 o
  11   7  12      817.07      914.79     46.87 o
   0   8  12    11540.72    11525.63    121.22 o
   2   8  12      472.12      678.25     15.11 o
   4   8  12     4364.65     4344.44     47.29 o
   6   8  12     2133.74     2145.65     35.28 o
   8   8  12      139.03      154.73     21.18 o
  10   8  12      880.38      765.13     35.38 o
  12   8  12      195.57      218.01     33.64 o
   1   9  12      210.18      258.32     10.84 o
   3   9  12     2840.43     2918.21     36.59 o
   5   9  12      431.79      395.84     16.06 o
   7   9  12      564.34      580.76     25.15 o
   9   9  12        6.08        1.04     18.29 o
  11   9  12       33.12       43.36     27.67 o
   0  10  12      531.27      679.21     23.31 o
   2  10  12        8.11        6.46      8.28 o
   4  10  12      913.83      923.99     24.55 o
   6  10  12      674.66      650.36     28.01 o
   8  10  12      135.37      178.30     20.59 o
  10  10  12      323.99      302.71     28.93 o
   1  11  12      119.76      113.82     10.68 o
   3  11  12       24.58        8.97      9.16 o
   5  11  12      185.07      172.97     13.31 o
   7  11  12       65.31      102.16     17.31 o
   9  11  12      731.61      719.88     79.36 o
   0  12  12      661.17      607.14     31.99 o
   2  12  12      471.65      566.44     22.45 o
   4  12  12      312.99      337.61     19.40 o
   6  12  12      624.49      692.89     31.19 o
   8  12  12      515.54      534.15     40.59 o
  10  12  12      346.61      424.64     49.10 o
   1  13  12      233.37      231.26     17.02 o
   3  13  12      231.34      244.46     17.15 o
   5  13  12      704.49      742.55     26.91 o
   7  13  12      506.15      494.37     48.35 o
   9  13  12      206.72      206.03     35.71 o
   0  14  12      229.64      218.37     25.77 o
   2  14  12     2033.02     2114.15     38.70 o
   4  14  12      600.19      620.58     26.38 o
   6  14  12      104.03       91.01     22.91 o
   8  14  12      388.85      481.13     44.64 o
   1  15  12      439.80      441.06     22.66 o
   3  15  12      348.75      406.34     26.40 o
   5  15  12      179.05      135.20     20.25 o
   7  15  12      249.82      279.06     33.50 o
   0  16  12        6.79       46.87     27.66 o
   2  16  12      709.50      729.11     32.14 o
   4  16  12      196.28      189.35     21.17 o
   1  17  12      134.66      122.46     19.85 o
   3  17  12       48.09        6.33     18.57 o
   2   1  13     4196.49     4508.48     35.75 o
   4   1  13      860.61     1141.85     15.22 o
   6   1  13        4.22        4.15     10.61 o
   8   1  13      111.55       81.59     12.19 o
  10   1  13      235.80      269.61     24.38 o
  12   1  13      364.50      401.56     31.51 o
   1   2  13       60.86       77.11      5.34 o
   3   2  13    10954.36    12494.11     86.09 o
   5   2  13       61.79       92.82      8.72 o
   7   2  13     4693.80     4331.28     55.38 o
   9   2  13      498.88      484.02     26.75 o
  11   2  13      219.78      226.38     25.05 o
  13   2  13       11.36       -6.56     22.98 o
   2   3  13     7476.49     7398.09     49.93 o
   4   3  13       10.09       19.01      4.15 o
   6   3  13      257.04      278.81     13.30 o
   8   3  13      152.29      136.36     12.69 o
  10   3  13      372.19      320.00     25.16 o
  12   3  13      274.87      309.58     29.35 o
   1   4  13       14.53       23.35      5.04 o
   3   4  13     1355.56     1523.73     16.77 o
   5   4  13       26.03       37.08      8.05 o
   7   4  13      155.87      177.61     12.88 o
   9   4  13     1237.45     1031.98     32.17 o
  11   4  13       21.34        3.99     18.59 o
  13   4  13       26.73       -0.75     20.21 o
   2   5  13      388.20      525.72     10.20 o
   4   5  13     1409.09     1532.78     17.15 o
   6   5  13      176.17      187.48     11.82 o
   8   5  13       11.51       26.04     10.72 o
  10   5  13        1.72       -8.50     14.30 o
  12   5  13      290.11      305.30     26.66 o
   1   6  13    13558.44    13886.70     88.52 o
   3   6  13     6382.15     7048.95     50.50 o
   5   6  13      835.48      915.28     16.74 o
   7   6  13        0.84        6.37      7.25 o
   9   6  13      344.10      297.44     20.58 o
  11   6  13       85.80       88.50     21.18 o
   2   7  13      496.32      491.63     15.94 o
   4   7  13      200.59      256.27     11.42 o
   6   7  13        3.81       13.49      9.29 o
   8   7  13       24.25       45.17     14.21 o
  10   7  13      185.82      244.07     22.91 o
  12   7  13       15.57       13.12     22.46 o
   1   8  13      638.73      593.23     14.48 o
   3   8  13     1389.87     1316.87     21.58 o
   5   8  13       21.43       23.56      8.22 o
   7   8  13      129.72      131.88     14.38 o
   9   8  13     1220.20     1311.16     49.10 o
  11   8  13      816.74      824.84     50.98 o
   2   9  13       47.04       34.72      7.74 o
   4   9  13     1257.60     1248.78     22.37 o
   6   9  13      112.28      100.81     13.18 o
   8   9  13      135.72      124.95     20.62 o
  10   9  13        1.88       -4.98     19.87 o
   1  10  13       53.56       87.38      9.38 o
   3  10  13      334.99      311.12     13.76 o
   5  10  13      319.64      362.18     15.56 o
   7  10  13      922.59      842.91     25.98 o
   9  10  13        5.47        9.95     19.87 o
  11  10  13       85.27       59.46     28.66 o
   2  11  13       17.32        1.83      8.95 o
   4  11  13      183.65      231.53     14.30 o
   6  11  13       28.63       42.08     13.87 o
   8  11  13       50.48       63.08     19.72 o
  10  11  13      180.87      182.95     33.41 o
   1  12  13        0.28       40.91     13.88 o
   3  12  13      129.84      140.20     13.60 o
   5  12  13      391.00      519.25     20.44 o
   7  12  13       61.39       61.32     18.47 o
   9  12  13      276.10      310.22     56.69 o
   2  13  13       25.30       22.89     13.81 o
   4  13  13      564.22      527.54     24.08 o
   6  13  13      178.35      177.84     22.91 o
   8  13  13       10.05       30.37     28.66 o
   1  14  13      524.36      472.63     21.75 o
   3  14  13       43.92       56.15     16.82 o
   5  14  13       57.12       91.52     22.91 o
   7  14  13       45.24      115.53     33.48 o
   2  15  13        6.36       27.09     15.47 o
   4  15  13        0.06        6.27     16.34 o
   6  15  13        0.24        7.85     24.87 o
   1  16  13       34.53       22.99     16.72 o
   3  16  13        0.05       36.03     17.76 o
   5  16  13       14.51       -0.51     22.40 o
   2  17  13        9.60        7.97     18.67 o
   0   0  14     4217.44     2925.41     60.05 o
   2   0  14     5739.84     5987.76     65.13 o
   4   0  14      494.33      732.16     19.75 o
   6   0  14    11629.20    10835.07    152.73 o
   8   0  14      486.71      392.91     27.01 o
  10   0  14     7775.75     7194.89    154.86 o
  12   0  14      764.24      832.32    157.20 o
   1   1  14      243.00      259.76     11.35 o
   3   1  14     3554.22     3815.74     37.30 o
   5   1  14     1062.66     1088.31     19.24 o
   7   1  14      222.22      229.99     14.16 o
   9   1  14      537.97      463.86     21.04 o
  11   1  14       73.10       59.27     20.62 o
  13   1  14      131.14      190.55     28.93 o
   0   2  14    11568.42    10528.84    118.50 o
   2   2  14    16979.19    18196.36    112.80 o
   4   2  14    16775.26    15631.36    121.89 o
   6   2  14     5903.60     5990.60     68.68 o
   8   2  14     4172.29     3865.62     53.94 o
  10   2  14     3491.85     3719.26     80.34 o
  12   2  14      983.55      960.03     43.12 o
   1   3  14       51.51       81.26      7.20 o
   3   3  14      488.89      353.21      9.28 o
   5   3  14     3209.34     3149.91     35.54 o
   7   3  14     1569.09     1512.24     28.22 o
   9   3  14       34.90        0.58     13.59 o
  11   3  14      231.57      277.70     26.97 o
  13   3  14      269.88      305.94     30.92 o
   0   4  14   153374.45   155139.88   1154.75 o
   2   4  14    23043.13    23546.10    136.93 o
   4   4  14    46984.92    47563.19    291.42 o
   6   4  14    16610.65    16845.01    134.48 o
   8   4  14     1692.17     1740.36     31.63 o
  10   4  14     1730.02     1705.06     42.22 o
  12   4  14      891.38      974.73     43.15 o
   1   5  14      837.90      881.06     12.31 o
   3   5  14      796.02      846.56     17.20 o
   5   5  14     2057.16     2176.00     27.74 o
   7   5  14     2114.74     2023.72     32.77 o
   9   5  14       32.55       28.25     20.39 o
  11   5  14       49.23       68.11     19.07 o
   0   6  14    28729.69    29407.69    250.27 o
   2   6  14     6331.72     6052.45     52.10 o
   4   6  14    10370.79    10422.51     71.25 o
   6   6  14     7468.67     7144.51     63.64 o
   8   6  14      945.66      995.73     24.00 o
  10   6  14     2200.21     2198.15     48.34 o
  12   6  14      275.04      292.83     30.06 o
   1   7  14     3272.56     3431.64     33.88 o
   3   7  14       27.43       25.19      5.83 o
   5   7  14       92.22       60.82     10.20 o
   7   7  14       11.64        1.91     10.80 o
   9   7  14      652.71      557.89     27.19 o
  11   7  14        0.53      -19.65     19.65 o
   0   8  14      146.16       94.21     11.52 o
   2   8  14      551.06      532.72     13.95 o
   4   8  14       92.68      132.61     15.44 o
   6   8  14     3398.76     3496.25     47.49 o
   8   8  14     2038.50     1960.68     72.16 o
  10   8  14     1075.37      997.26     47.60 o
   1   9  14      448.48      423.07     16.35 o
   3   9  14       37.40       55.76      8.56 o
   5   9  14        2.81        1.15     10.00 o
   7   9  14        4.51       -2.63     12.16 o
   9   9  14       28.69      -11.64     18.59 o
  11   9  14        5.01       -8.59     26.78 o
   0  10  14      756.24      804.14     25.77 o
   2  10  14     1991.12     2084.28     28.57 o
   4  10  14     1278.44     1305.82     24.65 o
   6  10  14      994.60      943.40     26.33 o
   8  10  14     1504.47     1635.09     47.62 o
  10  10  14      397.78      372.78     30.21 o
   1  11  14      101.90      104.76     10.84 o
   3  11  14        0.42        4.77      9.19 o
   5  11  14       89.79       82.36     14.23 o
   7  11  14      318.11      331.32     23.40 o
   9  11  14       92.73       98.74     24.38 o
   0  12  14     3709.19     3450.73     58.49 o
   2  12  14     2592.24     2708.34     37.46 o
   4  12  14     3150.03     3050.47     43.59 o
   6  12  14      628.78      704.92     28.28 o
   8  12  14       56.44       41.69     21.79 o
   1  13  14        1.34      -12.74     12.74 o
   3  13  14      281.20      267.83     23.13 o
   5  13  14       20.40        1.85     18.26 o
   7  13  14       36.69       39.46     24.87 o
   0  14  14      217.69      229.97     26.35 o
   2  14  14     1428.81     1453.96     32.69 o
   4  14  14      338.69      388.80     23.17 o
   6  14  14      253.29      188.68     25.77 o
   1  15  14      126.24      107.87     17.65 o
   3  15  14      183.64      258.83     21.85 o
   5  15  14       18.58       33.05     22.91 o
   0  16  14       11.62        5.15     22.46 o
   2  16  14      101.14      127.91     19.64 o
   4  16  14       13.51        9.07     18.01 o
   1  17  14       41.93       36.49     17.81 o
   2   1  15     1662.13     1628.86     17.85 o
   4   1  15      179.11      183.75      7.12 o
   6   1  15       33.35       44.52     12.68 o
   8   1  15        0.02        2.21     10.80 o
  10   1  15       41.67       47.67     18.04 o
  12   1  15      774.53      803.10     39.88 o
   1   2  15    45642.35    49447.48    314.89 o
   3   2  15     5103.02     4666.76     42.84 o
   5   2  15      195.42      202.69     10.49 o
   7   2  15     1033.72     1025.42     25.90 o
   9   2  15      165.66      132.35     13.40 o
  11   2  15      937.80      926.45     39.25 o
  13   2  15        4.79      -11.56     22.46 o
   2   3  15      193.14      211.17     12.43 o
   4   3  15       10.94       -1.56      6.87 o
   6   3  15      118.19       68.29     10.20 o
   8   3  15       21.26       27.06     10.20 o
  10   3  15       40.07       70.66     16.95 o
  12   3  15      851.14      931.48     42.46 o
   1   4  15     2797.26     2159.78     22.01 o
   3   4  15       88.47       60.79      7.74 o
   5   4  15      873.47      812.92     22.18 o
   7   4  15       54.38       66.12     10.45 o
   9   4  15       11.57        7.77     13.37 o
  11   4  15      484.44      533.23     32.14 o
  13   4  15        0.72       21.81     36.16 o
   2   5  15     4009.85     4140.85     33.40 o
   4   5  15      554.01      633.98     12.46 o
   6   5  15      941.55      885.27     21.71 o
   8   5  15      409.04      309.97     16.34 o
  10   5  15        7.20       28.01     15.34 o
  12   5  15      123.61      122.57     21.47 o
   1   6  15      729.34      886.08     14.40 o
   3   6  15        1.10       20.56      5.80 o
   5   6  15        6.06       17.69      8.07 o
   7   6  15      766.30      644.36     20.81 o
   9   6  15       25.26        7.09     15.08 o
  11   6  15        5.22        8.79     21.79 o
   2   7  15      286.26      277.09     10.83 o
   4   7  15      605.88      526.38     14.81 o
   6   7  15      826.10      837.81     24.49 o
   8   7  15      175.51      148.13     16.70 o
  10   7  15       98.32      146.26     22.98 o
  12   7  15      199.56      241.18     37.41 o
   1   8  15      746.42      698.56     16.06 o
   3   8  15        1.23        8.32      7.36 o
   5   8  15       45.48       59.77     11.55 o
   7   8  15      155.07      158.14     17.40 o
   9   8  15        2.38       -5.89     18.60 o
  11   8  15        0.70        9.69     28.09 o
   2   9  15      855.66      878.78     18.08 o
   4   9  15       56.74       59.02      8.77 o
   6   9  15      602.04      706.07     26.75 o
   8   9  15      129.72      135.06     22.46 o
  10   9  15        8.29       21.90     20.62 o
   1  10  15     2008.47     1896.39     27.10 o
   3  10  15        0.11       12.04      8.64 o
   5  10  15       69.12       66.54     14.76 o
   7  10  15       84.08       65.86     14.56 o
   9  10  15        1.78       18.41     21.18 o
   2  11  15       83.96       86.89     10.66 o
   4  11  15       78.18       64.06     11.57 o
   6  11  15      149.62      143.30     16.53 o
   8  11  15       95.18      102.48     20.99 o
  10  11  15       61.39       27.13     26.45 o
   1  12  15      439.88      473.60     17.29 o
   3  12  15        2.77       48.66     13.39 o
   5  12  15      432.58      469.50     23.94 o
   7  12  15       68.46      113.51     18.82 o
   9  12  15        2.54        9.42     27.67 o
   2  13  15       34.49       23.15     13.81 o
   4  13  15       54.28       64.62     17.90 o
   6  13  15      365.78      393.55     28.98 o
   8  13  15       44.84      -14.93     27.67 o
   1  14  15      121.16      103.21     15.74 o
   3  14  15       22.63       40.31     16.82 o
   5  14  15       52.81       78.91     22.52 o
   7  14  15      495.75      568.54     39.74 o
   2  15  15        1.80       -9.98     17.56 o
   4  15  15       10.38       -0.86     16.74 o
   6  15  15       23.60       57.60     24.84 o
   1  16  15       25.11       33.05     17.47 o
   3  16  15        0.64       43.85     19.40 o
   2  17  15        2.22        6.24     34.48 o
   0   0  16    33069.59    34423.47    504.74 o
   2   0  16     9124.53     9257.00     95.69 o
   4   0  16    10042.91     9814.55    101.28 o
   6   0  16    19506.20    19020.24    249.92 o
   8   0  16     3695.86     3261.62     69.39 o
  10   0  16     1430.37     1593.19     65.60 o
  12   0  16     3359.57     3648.14    208.74 o
   1   1  16    21507.57    23808.75    167.15 o
   3   1  16     1208.78     1167.24     16.25 o
   5   1  16      616.33      571.04     15.42 o
   7   1  16      181.73      137.55     12.62 o
   9   1  16      571.20      527.45     22.93 o
  11   1  16      113.85       94.49     22.46 o
  13   1  16       55.56       47.58     23.76 o
   0   2  16    14035.48    13185.88    248.36 o
   2   2  16    16240.60    17233.11    117.18 o
   4   2  16    11866.10    10803.62     89.02 o
   6   2  16     6602.89     6717.23     76.37 o
   8   2  16     3317.24     3063.07     47.62 o
  10   2  16     2575.73     2645.63     60.14 o
  12   2  16      870.07      843.52     58.77 o
   1   3  16     2245.34     3006.18     25.50 o
   3   3  16     1120.52     1032.47     14.52 o
   5   3  16     1103.17     1127.86     23.13 o
   7   3  16      944.54      918.91     22.20 o
   9   3  16       26.88        3.11     11.55 o
  11   3  16       17.21       27.73     19.87 o
  13   3  16      148.97      136.74     30.66 o
   0   4  16    52701.44    52011.04    396.68 o
   2   4  16     3033.24     2925.76     25.78 o
   4   4  16     9837.48     9476.76     81.64 o
   6   4  16     8222.06     7978.54     81.47 o
   8   4  16      500.31      591.01     20.46 o
  10   4  16     4457.89     3978.74     67.24 o
  12   4  16       37.75       80.97     24.38 o
   1   5  16     1533.46     1765.64     19.96 o
   3   5  16       57.50       70.06      6.11 o
   5   5  16     4080.62     3809.44     42.68 o
   7   5  16      108.71      100.83     11.92 o
   9   5  16       24.75        7.97     15.70 o
  11   5  16      177.82      191.57     22.04 o
   0   6  16    20288.81    21219.46    205.52 o
   2   6  16     3990.77     3614.01     36.33 o
   4   6  16    10120.28    10273.80     79.04 o
   6   6  16     6514.13     6192.15     68.91 o
   8   6  16     1678.90     1733.78     33.59 o
  10   6  16     2308.13     2290.67     50.16 o
  12   6  16      388.38      392.30     36.28 o
   1   7  16     3170.39     3479.26     36.59 o
   3   7  16       18.42       25.27      7.29 o
   5   7  16      210.93      261.98     14.85 o
   7   7  16      331.24      334.81     18.53 o
   9   7  16      274.34      276.70     31.99 o
  11   7  16      213.33      263.93     34.40 o
   0   8  16     4581.85     4302.39     58.46 o
   2   8  16     2811.41     2846.27     32.01 o
   4   8  16     3883.37     3863.55     41.93 o
   6   8  16     3786.99     3847.81     51.39 o
   8   8  16     1308.25     1210.09     37.51 o
  10   8  16      751.12      791.07     36.67 o
   1   9  16     1131.56     1090.37     19.74 o
   3   9  16     1221.28     1187.64     22.42 o
   5   9  16      350.39      383.70     18.57 o
   7   9  16       43.28       47.47     16.95 o
   9   9  16      127.86      165.11     24.55 o
  11   9  16        0.95      -22.26     22.26 o
   0  10  16       85.39       74.46     14.63 o
   2  10  16     4426.15     4351.58     53.84 o
   4  10  16      987.22     1077.23     23.15 o
   6  10  16      411.24      409.00     20.52 o
   8  10  16      681.02      725.08     36.53 o
  10  10  16      333.55      317.34     30.92 o
   1  11  16       28.37       28.61      9.82 o
   3  11  16        8.89        5.35     11.52 o
   5  11  16      208.95      215.46     17.78 o
   7  11  16      457.26      520.57     24.10 o
   9  11  16        5.09       26.73     22.26 o
   0  12  16      792.76      741.00     29.78 o
   2  12  16     2256.04     2423.17     33.96 o
   4  12  16      516.57      468.50     18.71 o
   6  12  16      365.61      441.61     25.23 o
   8  12  16      564.76      576.89     37.15 o
   1  13  16       65.84       48.61     14.05 o
   3  13  16        0.59        3.60     14.38 o
   5  13  16      103.57       53.72     20.59 o
   7  13  16      262.91      305.90     38.68 o
   0  14  16     1854.88     1644.62     52.07 o
   2  14  16      114.85      149.82     17.65 o
   4  14  16      366.00      369.77     28.98 o
   6  14  16      827.94      808.82     37.13 o
   1  15  16      107.61       86.63     17.04 o
   3  15  16       28.49       30.91     17.93 o
   5  15  16       18.03       -4.62     21.58 o
   0  16  16       95.17      112.85     26.74 o
   2  16  16       60.76       73.82     19.40 o
   4  16  16      147.73      155.80     27.96 o
   1  17  16       70.02       72.16     36.44 o
   2   1  17      602.00      749.52     14.88 o
   4   1  17      296.19      451.22     15.92 o
   6   1  17     6101.47     5568.42     66.61 o
   8   1  17      142.76      160.55     14.58 o
  10   1  17      213.98      254.35     22.04 o
  12   1  17      248.09      289.33     31.24 o
   1   2  17      682.73      576.40     11.17 o
   3   2  17      208.79      238.95      8.07 o
   5   2  17       51.67       58.02      9.85 o
   7   2  17      196.66      167.52     14.60 o
   9   2  17       79.42       67.09     13.18 o
  11   2  17      140.00      134.45     23.76 o
  13   2  17      128.59      134.45     41.79 o
   2   3  17       66.99       44.20      4.94 o
   4   3  17       71.28       76.68      8.33 o
   6   3  17     7272.45     7210.62     74.23 o
   8   3  17       66.59       46.96     11.34 o
  10   3  17      188.31      170.10     23.19 o
  12   3  17      266.88      282.30     29.55 o
   1   4  17       18.22      104.30      7.65 o
   3   4  17      984.79      845.24     13.76 o
   5   4  17      299.91      256.36     11.74 o
   7   4  17      603.39      685.04     20.74 o
   9   4  17      372.72      404.72     20.90 o
  11   4  17      313.88      300.64     28.17 o
   2   5  17        1.54        7.27      3.46 o
   4   5  17      257.49      245.93     11.16 o
   6   5  17      357.23      408.05     24.20 o
   8   5  17      276.20      269.98     16.53 o
  10   5  17        0.23       24.56     16.72 o
  12   5  17       13.95       41.82     23.53 o
   1   6  17     1821.00     1727.10     22.68 o
   3   6  17        0.57       15.38      5.71 o
   5   6  17      234.31      235.42     12.74 o
   7   6  17      135.20      131.20     13.51 o
   9   6  17      224.49      190.12     19.72 o
  11   6  17       23.59       24.59     21.18 o
   2   7  17     1114.11     1173.93     27.13 o
   4   7  17     1509.40     1493.59     28.34 o
   6   7  17      403.09      422.34     18.29 o
   8   7  17        5.43       15.86     13.56 o
  10   7  17      103.16      126.90     23.76 o
   1   8  17      152.75      192.73     11.85 o
   3   8  17      413.15      393.07     14.73 o
   5   8  17      205.46      243.66     15.89 o
   7   8  17      227.78      202.28     19.72 o
   9   8  17      393.80      411.43     28.93 o
  11   8  17       13.50       38.11     22.46 o
   2   9  17        3.63       -7.77      7.95 o
   4   9  17      234.88      242.85     15.82 o
   6   9  17      324.59      289.86     18.12 o
   8   9  17      230.97      175.99     23.19 o
  10   9  17        2.55        8.03     21.79 o
   1  10  17      934.41      836.91     19.33 o
   3  10  17      206.25      269.16     14.76 o
   5  10  17      109.99      102.92     14.94 o
   7  10  17      670.20      609.99     27.19 o
   9  10  17       62.03       85.86     24.38 o
   2  11  17       69.29       57.49     10.77 o
   4  11  17        0.16       -4.03     12.42 o
   6  11  17      449.18      440.41     22.42 o
   8  11  17      168.93      167.14     25.58 o
   1  12  17       27.63       42.53     11.82 o
   3  12  17       22.66       39.25     13.39 o
   5  12  17       19.95       24.16     14.85 o
   7  12  17      602.70      631.93     28.47 o
   9  12  17        3.97       11.10     28.13 o
   2  13  17      159.72      170.00     16.25 o
   4  13  17      298.70      301.91     26.21 o
   6  13  17        0.55       37.95     20.59 o
   8  13  17       57.80       46.08     31.40 o
   1  14  17      107.41       74.93     17.31 o
   3  14  17       43.77       75.92     18.72 o
   5  14  17       13.55       16.87     20.59 o
   7  14  17       29.99       38.35     26.60 o
   2  15  17        0.34      -12.19     17.20 o
   4  15  17        8.38       23.58     22.04 o
   6  15  17        4.75       11.12     34.48 o
   1  16  17       83.53      106.66     18.85 o
   3  16  17        7.99        1.00     19.00 o
   0   0  18    91473.27    89792.27   1279.14 o
   2   0  18     5729.85     6655.70     74.48 o
   4   0  18     8873.64     8915.74     94.70 o
   6   0  18     1609.08     1687.83     46.55 o
   8   0  18     1667.41     1726.94     50.41 o
  10   0  18      601.76      542.81     36.83 o
  12   0  18      266.71      241.90     41.79 o
   1   1  18     3836.63     3671.13     36.20 o
   3   1  18     4720.62     4229.56     42.81 o
   5   1  18     7087.88     6876.03     76.06 o
   7   1  18     2126.49     2268.75     39.55 o
   9   1  18      139.89      172.55     16.70 o
  11   1  18     1433.70     1449.60     48.96 o
  13   1  18       86.55       64.56     46.39 o
   0   2  18    26342.99    26267.39    247.45 o
   2   2  18     5290.60     5494.96     45.35 o
   4   2  18     7911.82     7480.70     72.70 o
   6   2  18     7346.14     7616.02     84.80 o
   8   2  18     1759.88     1667.93     35.33 o
  10   2  18     1703.68     1796.99     58.93 o
  12   2  18      433.23      472.81     40.17 o
   1   3  18    15073.83    15468.03    107.62 o
   3   3  18       90.64      124.81     10.45 o
   5   3  18     5793.70     5757.31     56.96 o
   7   3  18     1667.59     1333.86     27.47 o
   9   3  18     1764.41     1745.30     34.67 o
  11   3  18      579.77      642.97     35.38 o
   0   4  18     1461.42     1260.02     23.36 o
   2   4  18     2841.52     2430.88     25.79 o
   4   4  18     2980.30     2893.53     39.45 o
   6   4  18    15413.09    14952.75    133.72 o
   8   4  18     1273.45     1249.17     28.86 o
  10   4  18     2499.66     2676.25     54.78 o
  12   4  18      940.70     1028.52     43.70 o
   1   5  18     5119.28     5084.88     39.63 o
   3   5  18      242.06      345.21      9.58 o
   5   5  18     3564.78     3437.82     40.47 o
   7   5  18       15.87       14.11     10.72 o
   9   5  18     2039.44     1994.03     64.88 o
  11   5  18      110.43       77.31     23.19 o
   0   6  18       44.64       61.87     10.41 o
   2   6  18     8791.98     8381.06     66.37 o
   4   6  18     2926.47     2955.32     35.32 o
   6   6  18      733.80      697.46     21.10 o
   8   6  18     1672.68     1565.53     32.72 o
  10   6  18      848.81      870.97     34.07 o
  12   6  18      513.81      469.74     35.38 o
   1   7  18      361.97      355.44     12.14 o
   3   7  18     1140.07     1168.80     19.48 o
   5   7  18     2384.81     2454.95     41.99 o
   7   7  18        9.79       27.62     13.56 o
   9   7  18      237.37      211.21     24.38 o
  11   7  18      180.55      172.87     26.97 o
   0   8  18     8959.13     8710.85     99.46 o
   2   8  18     2870.12     3055.76     34.16 o
   4   8  18     4404.61     4069.14     51.67 o
   6   8  18       28.93       20.23     13.22 o
   8   8  18      113.63      105.75     19.07 o
  10   8  18      773.16      613.81     36.08 o
   1   9  18      741.96      760.71     18.17 o
   3   9  18     2123.88     1970.91     42.64 o
   5   9  18      585.37      558.83     21.52 o
   7   9  18     1780.02     1840.67     44.15 o
   9   9  18       56.53       74.97     22.99 o
   0  10  18     4727.02     4694.01     67.24 o
   2  10  18     1113.43     1138.45     22.05 o
   4  10  18     1363.29     1475.61     31.96 o
   6  10  18     1729.60     1655.93     35.19 o
   8  10  18      351.67      377.71     29.21 o
  10  10  18      313.84      340.63     32.14 o
   1  11  18     2063.31     2007.61     30.26 o
   3  11  18      149.72      165.90     14.99 o
   5  11  18      316.05      323.32     20.09 o
   7  11  18     1923.31     1973.03     44.00 o
   9  11  18       31.35       41.34     33.51 o
   0  12  18       24.32       21.62     16.31 o
   2  12  18      535.24      612.94     19.73 o
   4  12  18      203.16      131.16     17.03 o
   6  12  18     1373.66     1467.54     35.66 o
   8  12  18      996.01     1012.39     50.41 o
   1  13  18      176.32      180.85     17.02 o
   3  13  18      357.26      379.57     21.85 o
   5  13  18       27.28        8.17     20.21 o
   7  13  18        5.16      -23.81     23.81 o
   0  14  18      366.26      395.25     29.55 o
   2  14  18       51.49       39.00     17.12 o
   4  14  18      206.11      184.34     24.84 o
   6  14  18      155.86      145.35     24.84 o
   1  15  18        3.60       23.51     16.25 o
   3  15  18      139.77      171.24     20.86 o
   5  15  18       24.17       15.57     22.04 o
   0  16  18      275.06      215.31     29.55 o
   2  16  18      278.67      320.80     24.66 o
   2   1  19      479.75      517.78     13.81 o
   4   1  19      595.24      531.42     12.11 o
   6   1  19      577.24      520.55     19.91 o
   8   1  19      587.52      471.04     20.64 o
  10   1  19       36.60       67.12     16.81 o
  12   1  19      470.26      534.46     35.38 o
   1   2  19    12991.33    15200.70    107.18 o
   3   2  19       16.56       21.24      5.58 o
   5   2  19     2682.55     2552.03     40.25 o
   7   2  19        7.09       -2.95     10.80 o
   9   2  19        3.09        0.00     11.69 o
  11   2  19      147.44      188.18     25.58 o
   2   3  19     1515.40     1494.83     22.46 o
   4   3  19      623.96      735.48     17.49 o
   6   3  19     1167.41     1232.98     27.15 o
   8   3  19      384.89      268.21     18.05 o
  10   3  19        0.59       -4.94     15.93 o
  12   3  19      253.56      313.20     30.21 o
   1   4  19      179.52      294.77      8.30 o
   3   4  19       21.72        8.62      6.01 o
   5   4  19      123.65      107.95     10.38 o
   7   4  19       74.07       37.03     10.72 o
   9   4  19       50.04       55.38     13.30 o
  11   4  19       41.64       25.49     20.37 o
   2   5  19      107.47      135.04      7.21 o
   4   5  19      105.31      121.48     10.44 o
   6   5  19       88.90      111.18     13.22 o
   8   5  19      125.51       83.92     14.21 o
  10   5  19       31.78       36.84     19.00 o
  12   5  19      447.23      441.98     34.72 o
   1   6  19     3387.52     3807.11     37.53 o
   3   6  19       12.61        6.02      6.53 o
   5   6  19      736.14      712.64     19.48 o
   7   6  19        2.98       34.86     11.76 o
   9   6  19        2.10       26.70     16.53 o
  11   6  19      198.91      197.44     26.97 o
   2   7  19      468.45      436.14     16.12 o
   4   7  19      848.79      862.08     21.50 o
   6   7  19       67.64       94.87     13.51 o
   8   7  19      617.36      555.86     24.29 o
  10   7  19        6.72       12.89     20.62 o
   1   8  19        2.70       18.78      8.28 o
   3   8  19       15.00       26.92      8.30 o
   5   8  19      112.86      133.32     18.52 o
   7   8  19      260.10      266.04     36.91 o
   9   8  19       96.17       75.04     21.79 o
  11   8  19       50.46       59.54     24.38 o
   2   9  19      208.49      202.16     12.14 o
   4   9  19      184.64      163.32     14.94 o
   6   9  19     1457.33     1494.14     33.27 o
   8   9  19       52.14       78.01     18.84 o
  10   9  19       10.43       35.92     22.98 o
   1  10  19      417.59      384.09     14.96 o
   3  10  19       86.59      136.04     13.03 o
   5  10  19      196.56      242.37     26.46 o
   7  10  19      870.14      757.17     32.69 o
   9  10  19        2.74       24.47     22.26 o
   2  11  19      276.96      263.72     14.61 o
   4  11  19        1.20        0.51     12.91 o
   6  11  19      292.63      309.23     20.97 o
   8  11  19       99.28       89.86     23.76 o
   1  12  19       60.99       78.54     12.33 o
   3  12  19       37.39       38.35     13.81 o
   5  12  19       39.54       54.29     22.10 o
   7  12  19        6.84       22.69     18.42 o
   2  13  19       34.75       50.31     15.96 o
   4  13  19       93.53      127.20     22.91 o
   6  13  19       38.61       16.32     21.58 o
   1  14  19       14.99       19.00     14.98 o
   3  14  19       10.64       13.46     20.07 o
   5  14  19       42.04       23.89     22.40 o
   2  15  19        9.30      -16.82     16.82 o
   4  15  19       58.81       29.59     23.46 o
   1  16  19       29.10        3.47     16.46 o
   3  16  19        5.40        9.28     23.05 o
   0   0  20    12026.33    10852.16    182.22 o
   2   0  20    12595.19    12182.70    125.70 o
   4   0  20     2806.66     2674.64     40.26 o
   6   0  20    17155.95    16539.46    238.05 o
   8   0  20      521.25      635.83     33.64 o
  10   0  20      488.91      504.39     38.71 o
  12   0  20       89.38       90.20     32.80 o
   1   1  20    21705.54    20368.28    148.05 o
   3   1  20     5958.88     6369.13     52.46 o
   5   1  20    32363.95    30942.81    274.22 o
   7   1  20     4157.83     3909.20     55.69 o
   9   1  20     4932.14     4748.06     67.27 o
  11   1  20     1633.04     1729.48     52.68 o
   0   2  20    10422.77    10420.69    110.58 o
   2   2  20     2072.16     2052.38     23.53 o
   4   2  20     1755.98     1617.36     27.01 o
   6   2  20     3020.28     3107.43     50.64 o
   8   2  20      883.07      822.12     29.36 o
  10   2  20      467.32      461.97     25.77 o
  12   2  20      160.93      193.58     28.17 o
   1   3  20     8808.11     9001.06     72.95 o
   3   3  20     1583.61     1314.56     20.64 o
   5   3  20     5238.48     5066.98     52.86 o
   7   3  20       15.28       14.14     10.45 o
   9   3  20      748.81      751.53     25.26 o
  11   3  20     1638.43     1617.23     50.76 o
   0   4  20     2278.48     2383.95     33.86 o
   2   4  20       93.19       76.65      7.20 o
   4   4  20     1404.32     1406.48     26.54 o
   6   4  20      541.29      543.26     19.40 o
   8   4  20      496.18      495.98     20.46 o
  10   4  20      487.28      472.91     27.54 o
  12   4  20      392.86      406.31     33.94 o
   1   5  20     3037.75     3110.11     30.59 o
   3   5  20     4116.90     3796.41     37.45 o
   5   5  20      106.98      109.17     10.59 o
   7   5  20     1295.16     1448.23     30.18 o
   9   5  20      226.22      216.68     19.04 o
  11   5  20      529.34      559.70     34.72 o
   0   6  20     1468.77     1367.70     34.21 o
   2   6  20     4534.56     4545.16     42.51 o
   4   6  20     1237.15     1214.53     25.77 o
   6   6  20       35.08       58.19     13.92 o
   8   6  20      420.75      388.81     21.81 o
  10   6  20      185.14      192.53     24.87 o
   1   7  20     4929.54     4798.11     45.55 o
   3   7  20      635.70      712.60     18.99 o
   5   7  20     4095.13     4110.10     52.41 o
   7   7  20     6046.99     5804.66    110.64 o
   9   7  20      727.76      769.10     36.67 o
  11   7  20      341.33      306.38     30.76 o
   0   8  20      299.78      266.51     19.22 o
   2   8  20     3617.57     3693.55     39.62 o
   4   8  20     1134.36     1068.30     26.83 o
   6   8  20     2502.80     2533.71     45.82 o
   8   8  20      327.75      305.73     22.91 o
  10   8  20      259.47      234.20     29.55 o
   1   9  20     2748.63     2754.77     34.01 o
   3   9  20     1148.95     1192.93     31.67 o
   5   9  20     6944.88     6914.68     78.40 o
   7   9  20     1292.59     1255.12     38.53 o
   9   9  20      941.07      905.04     41.71 o
   0  10  20     5847.44     5515.20     76.47 o
   2  10  20        7.20        9.64     10.10 o
   4  10  20      400.59      363.55     20.25 o
   6  10  20     1280.79     1276.69     33.02 o
   8  10  20      179.50      188.49     25.48 o
  10  10  20      192.87      175.96     28.17 o
   1  11  20     1909.91     1870.84     34.71 o
   3  11  20     1512.38     1584.99     34.05 o
   5  11  20      816.68      761.55     26.91 o
   7  11  20       24.48       33.20     19.27 o
   9  11  20      126.65       90.61     26.35 o
   0  12  20      776.82      644.77     28.42 o
   2  12  20        8.97        3.76     11.17 o
   4  12  20      127.94       79.75     18.19 o
   6  12  20        8.41        4.97     20.15 o
   8  12  20       24.49       25.89     24.22 o
   1  13  20      478.51      457.07     20.18 o
   3  13  20     1065.52     1068.62     34.54 o
   5  13  20       46.67       37.48     18.70 o
   7  13  20      102.06      141.66     25.51 o
   0  14  20        8.38       18.65     20.92 o
   2  14  20      320.71      313.23     22.39 o
   4  14  20       30.54       -0.03     20.99 o
   6  14  20       10.97        7.26     21.73 o
   1  15  20       22.70        8.18     15.70 o
   3  15  20       10.17       16.60     21.92 o
   5  15  20       67.45       54.12     40.09 o
   0  16  20       12.01       -2.00     23.53 o
   2  16  20      118.92      115.50     20.79 o
   2   1  21      150.84      134.07      8.35 o
   4   1  21     1222.15     1414.11     24.10 o
   6   1  21    13161.10    12525.31    127.29 o
   8   1  21      521.82      448.45     21.68 o
  10   1  21       14.26       11.80     14.16 o
  12   1  21        3.87      -12.14     20.92 o
   1   2  21       27.58       41.35      7.16 o
   3   2  21     2718.46     2890.56     31.25 o
   5   2  21      109.64      143.99     15.75 o
   7   2  21     3042.95     2794.40     55.84 o
   9   2  21      432.08      387.67     20.25 o
  11   2  21       43.10       90.29     23.81 o
   2   3  21     1788.12     1745.06     25.10 o
   4   3  21      926.15      793.62     22.16 o
   6   3  21     8217.62     7862.45     82.28 o
   8   3  21      885.69      813.70     25.20 o
  10   3  21      241.78      195.60     21.58 o
  12   3  21        3.59       12.18     22.46 o
   1   4  21      916.52     1053.68     15.62 o
   3   4  21       44.61       61.64      7.68 o
   5   4  21      306.93      286.45     13.96 o
   7   4  21      481.41      498.06     19.31 o
   9   4  21       35.61       17.18     13.03 o
  11   4  21        1.60       11.73     33.48 o
   2   5  21       55.41       66.09      7.09 o
   4   5  21      592.57      584.60     17.71 o
   6   5  21     6775.90     6500.19     78.75 o
   8   5  21       53.05       73.25     15.03 o
  10   5  21        7.24        3.33     18.59 o
   1   6  21       21.38       11.51      6.41 o
   3   6  21     1976.81     1944.80     29.98 o
   5   6  21      202.69      234.48     15.48 o
   7   6  21     1965.00     1817.79     39.95 o
   9   6  21      263.16      254.21     20.54 o
  11   6  21       74.47       44.91     22.98 o
   2   7  21      678.23      631.87     15.81 o
   4   7  21       22.56       49.57     12.16 o
   6   7  21     5697.40     5709.76     73.49 o
   8   7  21        2.62        1.53     14.30 o
  10   7  21      185.24      175.24     29.01 o
   1   8  21      144.45      137.16     11.02 o
   3   8  21       28.63       14.09     11.27 o
   5   8  21      290.66      302.65     19.77 o
   7   8  21      557.29      552.26     28.08 o
   9   8  21       21.37       28.30     19.65 o
   2   9  21      414.06      458.18     15.75 o
   4   9  21       23.61       72.59     13.74 o
   6   9  21       55.40       85.79     16.99 o
   8   9  21        1.14        3.70     17.74 o
  10   9  21      177.30      218.82     30.76 o
   1  10  21      133.64       94.11     11.83 o
   3  10  21      918.28      915.58     26.31 o
   5  10  21       92.62       87.88     15.96 o
   7  10  21      358.88      431.27     27.54 o
   9  10  21       31.25      -14.06     22.46 o
   2  11  21        0.47       -0.80     10.89 o
   4  11  21      267.94      303.22     20.15 o
   6  11  21        5.55       45.63     15.89 o
   8  11  21        7.29       -5.40     23.81 o
   1  12  21       49.28       38.17     11.85 o
   3  12  21        0.29      -15.68     15.68 o
   5  12  21      258.34      224.50     20.67 o
   7  12  21      200.11      145.74     27.46 o
   2  13  21       46.25       89.50     14.97 o
   4  13  21       32.46       58.27     18.53 o
   6  13  21      259.74      233.29     23.68 o
   1  14  21      117.95      140.32     18.08 o
   3  14  21      178.94      127.36     24.35 o
   5  14  21       69.10       17.82     22.08 o
   2  15  21      120.40      139.80     20.46 o
   4  15  21       32.05       66.18     25.23 o
   1  16  21        1.10       -8.98     19.57 o
   0   0  22     4964.82     5170.48    103.82 o
   2   0  22      554.10      546.97     19.07 o
   4   0  22      740.91      678.96     20.83 o
   6   0  22     1957.89     1793.33     50.59 o
   8   0  22      336.49      261.49     28.26 o
  10   0  22      161.00      116.31     25.67 o
  12   0  22      137.21      189.66     48.96 o
   1   1  22    29375.47    29334.97    208.36 o
   3   1  22    16847.37    16324.23    116.14 o
   5   1  22     7822.30     7682.39     86.58 o
   7   1  22     1052.57     1065.87     39.57 o
   9   1  22     5505.52     5312.35     73.58 o
  11   1  22     2184.77     2464.13     63.59 o
   0   2  22      710.08      648.46     20.20 o
   2   2  22     1644.13     1568.34     21.31 o
   4   2  22       74.45       52.49     10.00 o
   6   2  22       32.02       84.98     13.56 o
   8   2  22      157.14      145.65     14.56 o
  10   2  22       16.23       16.61     14.12 o
  12   2  22      125.21      146.68     26.60 o
   1   3  22     6560.42     6140.89     55.17 o
   3   3  22     1594.59     1437.92     22.92 o
   5   3  22    20767.68    19783.72    171.61 o
   7   3  22     2362.20     2480.15     41.19 o
   9   3  22     1319.77     1431.42     33.32 o
  11   3  22     1047.76     1127.76     44.29 o
   0   4  22     3489.69     3821.30     48.07 o
   2   4  22     3241.79     3531.69     37.49 o
   4   4  22        2.89        3.19      7.80 o
   6   4  22      999.29     1051.83     25.70 o
   8   4  22        2.63       -6.59     11.34 o
  10   4  22        8.73        2.04     15.93 o
   1   5  22      664.91      652.67     15.20 o
   3   5  22      513.55      562.94     15.66 o
   5   5  22     5421.05     5238.82     61.27 o
   7   5  22     4531.72     4653.88     64.73 o
   9   5  22       87.88       75.79     16.03 o
  11   5  22      647.19      665.81     48.03 o
   0   6  22     2101.78     2181.00     38.92 o
   2   6  22      270.96      305.33     11.81 o
   4   6  22       68.47       60.35     12.72 o
   6   6  22       92.89       98.61     15.68 o
   8   6  22       32.96       29.06     15.03 o
  10   6  22       46.58       24.48     20.62 o
   1   7  22     7099.17     6937.24     60.17 o
   3   7  22      495.12      509.14     23.62 o
   5   7  22      537.19      558.13     21.52 o
   7   7  22     2422.99     2462.84     46.87 o
   9   7  22      297.34      321.72     22.75 o
  11   7  22     1209.56     1362.65     50.86 o
   0   8  22      338.02      274.72     18.44 o
   2   8  22      245.52      256.03     13.76 o
   4   8  22       38.29       30.59     12.42 o
   6   8  22      471.90      476.85     25.77 o
   8   8  22      250.30      209.95     23.05 o
  10   8  22        3.06       35.08     22.26 o
   1   9  22     8349.30     8371.74     77.42 o
   3   9  22     4098.42     4025.54     70.62 o
   5   9  22     1427.81     1476.49     33.54 o
   7   9  22      441.03      541.73     28.98 o
   9   9  22     1809.10     1853.35     55.18 o
   0  10  22        2.54        0.62     14.63 o
   2  10  22       77.02       79.39     12.10 o
   4  10  22      241.93      265.36     19.31 o
   6  10  22       58.73       73.71     18.05 o
   8  10  22       23.98       14.49     20.44 o
   1  11  22     1656.25     1574.26     37.47 o
   3  11  22     2121.26     2312.20     41.63 o
   5  11  22     2954.20     2732.37     47.09 o
   7  11  22      468.69      540.09     30.62 o
   0  12  22       81.66       46.66     20.59 o
   2  12  22      256.77      249.94     16.70 o
   4  12  22       18.75       36.32     15.96 o
   6  12  22       24.13       33.44     16.89 o
   8  12  22       41.55       24.88     27.67 o
   1  13  22       31.47       18.03     12.54 o
   3  13  22      728.91      778.94     31.89 o
   5  13  22      218.68      204.39     22.82 o
   7  13  22      551.25      506.14     41.45 o
   0  14  22       76.91       66.34     23.76 o
   2  14  22        0.28       21.72     20.59 o
   4  14  22       57.46       50.36     22.40 o
   1  15  22       65.66       53.99     19.00 o
   3  15  22       13.57        4.00     22.91 o
   2   1  23     1581.07     1327.22     21.52 o
   4   1  23     1507.25     1425.86     24.61 o
   6   1  23      621.16      513.91     21.56 o
   8   1  23       18.31       17.91     13.22 o
  10   1  23      242.46      265.15     21.13 o
  12   1  23        7.00      -21.79     21.79 o
   1   2  23     2042.18     2156.39     26.66 o
   3   2  23     4108.04     3942.11     41.11 o
   5   2  23     1239.73     1259.32     30.03 o
   7   2  23      381.58      327.79     20.99 o
   9   2  23        0.02       47.86     13.64 o
  11   2  23       91.11      140.14     25.77 o
   2   3  23      261.67      258.49     15.81 o
   4   3  23     7778.79     7323.79     70.65 o
   6   3  23      840.70      879.07     26.62 o
   8   3  23        0.27       -4.96     10.90 o
  10   3  23      433.45      475.09     27.87 o
   1   4  23      292.84      287.02      9.93 o
   3   4  23      126.39      144.97     12.78 o
   5   4  23       42.64       51.31     13.84 o
   7   4  23        5.21       -2.67     12.18 o
   9   4  23      160.76      201.29     17.52 o
  11   4  23       67.43       71.35     26.04 o
   2   5  23     2975.75     2846.40     38.51 o
   4   5  23       28.34       29.23     10.30 o
   6   5  23      258.14      249.64     17.79 o
   8   5  23        5.38        1.93     13.22 o
  10   5  23      247.99      280.00     27.47 o
   1   6  23       60.63       72.97      7.73 o
   3   6  23     2332.48     2280.76     36.92 o
   5   6  23      354.84      424.62     18.74 o
   7   6  23      123.21      146.56     17.45 o
   9   6  23        2.92      -14.16     14.16 o
  11   6  23       74.51      103.72     26.35 o
   2   7  23      475.60      446.95     16.93 o
   4   7  23     1205.11     1264.54     38.03 o
   6   7  23      119.94      111.05     16.42 o
   8   7  23       45.19       51.83     17.14 o
  10   7  23      291.66      298.29     30.76 o
   1   8  23        6.43        5.73      8.79 o
   3   8  23       45.31       37.57     12.69 o
   5   8  23        8.99      -13.91     21.67 o
   7   8  23      170.20      175.79     22.04 o
   9   8  23        0.72       -6.48     21.18 o
   2   9  23     1230.26     1333.75     34.82 o
   4   9  23      167.92      163.28     16.61 o
   6   9  23     1106.21     1149.12     37.75 o
   8   9  23       48.29       46.39     19.72 o
   1  10  23     1096.90     1116.61     23.72 o
   3  10  23      364.36      377.46     21.28 o
   5  10  23       56.85       51.31     16.14 o
   7  10  23       69.11       63.43     21.15 o
   9  10  23       63.76       64.56     24.87 o
   2  11  23        0.11       11.06     13.87 o
   4  11  23      566.13      609.32     25.51 o
   6  11  23      249.03      239.56     25.35 o
   8  11  23        4.50       30.29     21.15 o
   1  12  23      247.99      241.72     15.64 o
   3  12  23        2.58       -6.14     14.27 o
   5  12  23       15.86       28.25     17.03 o
   7  12  23       18.91       29.04     21.29 o
   2  13  23     1066.18     1007.23     31.06 o
   4  13  23      366.83      339.86     22.77 o
   6  13  23        2.84       10.64     19.21 o
   1  14  23      168.86      184.50     18.94 o
   3  14  23      114.94       97.71     24.72 o
   5  14  23       81.89      109.39     25.10 o
   2  15  23       35.89       55.74     27.22 o
   0   0  24    15932.68    16664.96    271.49 o
   2   0  24      127.75      143.22     12.75 o
   4   0  24      261.26      227.95     21.69 o
   6   0  24     8491.06     8403.51    135.87 o
   8   0  24      239.07      109.20     22.68 o
  10   0  24       11.16        6.78     19.68 o
  12   0  24       11.78      -10.31     41.23 o
   1   1  24    18196.87    17182.25    130.13 o
   3   1  24    35695.40    33899.36    238.10 o
   5   1  24    13967.44    13312.75    134.65 o
   7   1  24     4132.56     4474.61     63.77 o
   9   1  24     1310.87     1332.10     35.33 o
  11   1  24     1483.76     1548.89     51.44 o
   0   2  24     6007.92     5731.57     72.77 o
   2   2  24      190.43      173.56      9.61 o
   4   2  24     1137.02     1056.23     22.89 o
   6   2  24      923.05      872.32     29.46 o
   8   2  24        2.18        0.33     12.16 o
  10   2  24      352.68      410.48     22.20 o
   1   3  24     4560.94     4489.90     44.50 o
   3   3  24      412.34      377.46     12.85 o
   5   3  24     1564.23     1550.22     31.06 o
   7   3  24     2674.47     2443.05     55.61 o
   9   3  24     1712.57     1709.18     37.23 o
  11   3  24      752.22      780.65     35.00 o
   0   4  24      287.20      297.53     14.71 o
   2   4  24      338.08      272.93     11.53 o
   4   4  24      414.85      450.30     27.94 o
   6   4  24      318.01      270.66     20.60 o
   8   4  24       18.34       12.08     12.88 o
  10   4  24      529.83      669.27     36.67 o
   1   5  24     2357.95     2358.61     29.27 o
   3   5  24     2475.36     2171.79     35.49 o
   5   5  24     2975.91     2897.11     47.10 o
   7   5  24      299.60      295.54     19.44 o
   9   5  24     1575.34     1468.62     38.32 o
  11   5  24      863.75      926.50     51.72 o
   0   6  24      775.11      883.43     33.19 o
   2   6  24     4164.73     4187.13     48.86 o
   4   6  24      174.26      187.70     16.42 o
   6   6  24        2.34       23.18     14.16 o
   8   6  24      571.71      652.98     28.00 o
  10   6  24      119.38      144.56     26.35 o
   1   7  24     6117.83     5905.51     83.97 o
   3   7  24     4440.80     4730.66     59.17 o
   5   7  24     8467.09     8203.60     87.76 o
   7   7  24      434.87      513.58     25.90 o
   9   7  24      399.43      428.35     34.57 o
   0   8  24      595.96      594.33     24.35 o
   2   8  24       62.38       47.09     11.97 o
   4   8  24      489.52      498.59     25.64 o
   6   8  24     1497.51     1480.83     41.41 o
   8   8  24      140.92       93.19     21.15 o
  10   8  24       53.47       56.83     25.05 o
   1   9  24     3285.82     3194.27     38.71 o
   3   9  24    10880.22    10513.93    106.51 o
   5   9  24     1059.80     1027.22     31.81 o
   7   9  24     2237.62     2380.23     53.78 o
   9   9  24      361.78      334.78     32.14 o
   0  10  24      580.00      573.66     26.21 o
   2  10  24      242.02      197.74     17.53 o
   4  10  24      594.98      602.43     24.95 o
   6  10  24      110.00      108.94     21.58 o
   8  10  24        7.47       -3.44     19.72 o
   1  11  24      810.06      706.77     20.97 o
   3  11  24      251.86      314.03     21.35 o
   5  11  24      120.63      100.15     18.86 o
   7  11  24     1049.22     1142.63     41.41 o
   0  12  24      259.35      270.92     23.46 o
   2  12  24       98.27      119.07     17.58 o
   4  12  24       12.93        7.60     16.07 o
   6  12  24       11.83      -12.57     19.81 o
   1  13  24       61.85       63.21     14.12 o
   3  13  24       20.56        8.93     17.78 o
   5  13  24      135.86      153.22     20.46 o
   0  14  24        2.32      -27.52     27.52 o
   2  14  24      472.38      448.57     31.77 o
   4  14  24       88.00       71.56     24.35 o
   1  15  24      199.01      159.01     22.06 o
   2   1  25     1874.84     1749.78     26.08 o
   4   1  25      194.40      199.99     12.56 o
   6   1  25      450.94      472.96     22.02 o
   8   1  25     1158.06      933.38     30.39 o
  10   1  25       28.99       29.60     23.33 o
   1   2  25     1511.53     1404.03     22.12 o
   3   2  25      913.37      845.95     17.94 o
   5   2  25      585.93      588.33     20.81 o
   7   2  25     1433.36     1371.14     31.43 o
   9   2  25      145.56      151.41     16.34 o
  11   2  25        8.40       37.58     20.44 o
   2   3  25     2224.68     1939.72     26.80 o
   4   3  25      515.29      500.82     17.65 o
   6   3  25      467.57      504.53     23.84 o
   8   3  25      893.75      847.62     26.54 o
  10   3  25      135.84      157.23     18.57 o
   1   4  25      377.27      359.67     11.32 o
   3   4  25      564.30      453.71     16.17 o
   5   4  25      878.17      739.73     23.24 o
   7   4  25       39.68       36.63     12.88 o
   9   4  25      266.74      283.34     22.02 o
  11   4  25      125.53      148.30     27.63 o
   2   5  25     1482.00     1342.69     25.88 o
   4   5  25       80.02       72.76     12.72 o
   6   5  25       79.19       91.19     16.53 o
   8   5  25      461.64      443.22     26.56 o
  10   5  25       46.29       60.61     25.67 o
   1   6  25     1302.49     1256.81     23.71 o
   3   6  25     1184.98     1202.23     27.99 o
   5   6  25      833.84      833.59     27.67 o
   7   6  25     1249.53     1170.91     34.19 o
   9   6  25        2.93       25.58     17.14 o
   2   7  25      121.09      157.95     14.32 o
   4   7  25       65.29       41.77     13.92 o
   6   7  25      253.22      239.05     20.26 o
   8   7  25      339.19      308.06     23.36 o
  10   7  25      312.10      353.13     32.66 o
   1   8  25     1782.50     1777.52     27.89 o
   3   8  25       96.68      129.17     16.42 o
   5   8  25      435.19      452.03     23.68 o
   7   8  25      487.92      525.64     29.36 o
   9   8  25       59.66       73.52     21.47 o
   2   9  25      748.54      798.42     24.27 o
   4   9  25       99.01      138.30     19.72 o
   6   9  25      183.39      211.64     22.91 o
   8   9  25        0.67       27.25     19.38 o
   1  10  25      300.81      342.65     16.49 o
   3  10  25      155.68      173.57     17.35 o
   5  10  25      560.57      540.01     26.59 o
   7  10  25        4.23        5.83     20.07 o
   2  11  25      227.04      177.88     18.29 o
   4  11  25      118.13      182.93     22.10 o
   6  11  25        0.25       33.40     20.07 o
   8  11  25        1.23        0.91     21.79 o
   1  12  25      149.10      133.27     14.42 o
   3  12  25       93.23      110.99     17.93 o
   5  12  25      273.32      251.56     21.68 o
   7  12  25       14.48        8.79     20.88 o
   2  13  25        0.39       24.09     16.26 o
   4  13  25      310.32      292.88     25.69 o
   6  13  25       27.31       -3.91     27.67 o
   1  14  25        1.09        0.30     20.07 o
   3  14  25       22.04       -8.60     21.29 o
   0   0  26    20553.00    19809.38    318.87 o
   2   0  26      117.27      316.34     17.40 o
   4   0  26      218.71      251.99     32.93 o
   6   0  26     5360.36     5642.79    148.41 o
   8   0  26       14.69       10.58     19.68 o
  10   0  26      345.52      377.44     76.25 o
   1   1  26    10294.20     9347.85     75.60 o
   3   1  26      158.08      210.78     11.29 o
   5   1  26     8896.07     8331.76     99.54 o
   7   1  26     3481.12     3472.75     62.39 o
   9   1  26     1323.88     1253.05     35.15 o
  11   1  26       30.39      -12.54     20.37 o
   0   2  26     5654.04     5228.96     69.54 o
   2   2  26     2776.74     2859.72     33.48 o
   4   2  26     2138.35     1952.25     29.46 o
   6   2  26     2520.29     2539.03     41.95 o
   8   2  26      489.89      504.50     21.60 o
  10   2  26      580.55      618.93     35.44 o
   1   3  26     1907.45     1952.04     26.80 o
   3   3  26     7879.07     7789.38     66.65 o
   5   3  26      477.60      499.02     25.50 o
   7   3  26     1246.26     1256.75     30.52 o
   9   3  26      118.97      137.84     17.03 o
  11   3  26     1933.01     2130.75     54.31 o
   0   4  26     3429.92     3419.47     47.28 o
   2   4  26     3418.90     3730.37     39.93 o
   4   4  26     4405.54     4241.22     58.35 o
   6   4  26     1556.22     1617.10     38.60 o
   8   4  26      653.11      598.41     26.24 o
  10   4  26     1231.01     1289.72     38.60 o
   1   5  26     1327.69     1402.94     23.39 o
   3   5  26     3377.63     3493.67     47.95 o
   5   5  26      291.28      310.91     22.53 o
   7   5  26       54.85       66.03     17.40 o
   9   5  26      578.78      552.98     29.86 o
   0   6  26     1662.94     1597.83     40.28 o
   2   6  26      189.86      188.79     13.84 o
   4   6  26     2829.93     2779.74     46.63 o
   6   6  26      290.37      305.65     21.13 o
   8   6  26      407.08      448.32     25.16 o
  10   6  26     1159.00     1161.13     48.18 o
   1   7  26     2703.80     2598.58     37.73 o
   3   7  26        8.43        1.46     12.42 o
   5   7  26     3220.77     3197.81     48.80 o
   7   7  26      351.18      405.81     24.13 o
   9   7  26     1234.42     1243.03     41.87 o
   0   8  26     1518.01     1586.72     37.66 o
   2   8  26      161.71      167.43     14.79 o
   4   8  26      398.00      382.20     24.72 o
   6   8  26      611.21      735.63     29.23 o
   8   8  26      167.53      172.65     23.31 o
   1   9  26      670.96      624.51     21.81 o
   3   9  26     1843.51     1874.47     37.95 o
   5   9  26     1396.66     1443.15     38.08 o
   7   9  26     1385.23     1520.32     45.27 o
   9   9  26      277.54      234.45     30.21 o
   0  10  26      603.58      514.80     26.21 o
   2  10  26     1740.95     1840.19     38.09 o
   4  10  26      191.59      238.58     25.96 o
   6  10  26      673.66      634.55     32.59 o
   8  10  26      104.26      130.17     25.23 o
   1  11  26      516.88      492.70     24.84 o
   3  11  26     1146.04     1165.70     32.42 o
   5  11  26      359.04      326.51     29.96 o
   7  11  26      229.88      284.35     27.96 o
   0  12  26      509.89      480.38     34.12 o
   2  12  26      454.77      446.83     24.08 o
   4  12  26      154.22      134.22     19.08 o
   6  12  26      400.06      419.28     30.27 o
   1  13  26      547.66      579.50     26.54 o
   3  13  26        6.91        2.12     18.82 o
   5  13  26       19.04       18.73     18.39 o
   0  14  26        3.73      -22.26     22.26 o
   2  14  26       29.80       54.75     23.89 o
   2   1  27       41.59       42.75      9.06 o
   4   1  27        7.19       -9.55     11.10 o
   6   1  27      559.00      553.71     23.15 o
   8   1  27       26.12       25.24     13.56 o
  10   1  27       81.07       87.89     17.44 o
   1   2  27     1010.69     1089.24     20.79 o
   3   2  27    20282.73    19546.36    141.13 o
   5   2  27      206.89      218.33     16.34 o
   7   2  27       25.78       15.10     12.32 o
   9   2  27      739.18      821.27     38.88 o
  11   2  27      258.77      296.91     27.04 o
   2   3  27      560.00      674.85     17.02 o
   4   3  27      225.48      296.50     16.21 o
   6   3  27      269.41      261.75     16.82 o
   8   3  27      132.80      183.60     17.61 o
  10   3  27       93.64      108.68     18.19 o
   1   4  27        0.88       -7.08      7.08 o
   3   4  27        8.11       25.35     10.61 o
   5   4  27        9.73        9.58     12.02 o
   7   4  27       18.93       -0.13     15.37 o
   9   4  27        0.15      -10.98     15.34 o
   2   5  27      711.18      653.02     19.98 o
   4   5  27      848.54      736.40     25.47 o
   6   5  27      385.43      372.22     24.84 o
   8   5  27        0.26        9.22     23.60 o
  10   5  27        2.26       60.60     27.67 o
   1   6  27      719.70      733.36     21.36 o
   3   6  27     6788.65     6304.03     72.69 o
   5   6  27       17.34       27.77     14.86 o
   7   6  27      295.15      297.54     22.29 o
   9   6  27       41.12       32.51     17.45 o
   2   7  27      302.17      304.07     16.64 o
   4   7  27       66.97       88.06     15.68 o
   6   7  27      501.94      475.18     25.47 o
   8   7  27      106.23       90.97     18.42 o
   1   8  27      491.39      521.11     20.25 o
   3   8  27       54.85       59.51     16.13 o
   5   8  27       94.98      123.68     18.31 o
   7   8  27      453.15      485.96     33.42 o
   9   8  27       25.29       50.59     21.15 o
   2   9  27      989.38     1042.61     29.42 o
   4   9  27      655.03      679.77     31.29 o
   6   9  27       54.80       33.06     20.21 o
   8   9  27      142.84      188.74     25.64 o
   1  10  27        2.88       38.48     13.58 o
   3  10  27     1858.39     1796.80     38.29 o
   5  10  27       30.99       15.71     16.99 o
   7  10  27       73.99       46.20     20.99 o
   2  11  27       28.68       42.85     15.71 o
   4  11  27       23.29       58.05     17.44 o
   6  11  27       70.57       82.69     22.53 o
   1  12  27        7.02        0.10     15.27 o
   3  12  27        9.28        8.76     16.21 o
   5  12  27        9.39       12.06     19.44 o
   2  13  27       90.96      107.51     19.80 o
   4  13  27      175.38      188.83     21.71 o
   1  14  27      339.31      319.83     25.80 o
   3  14  27      242.86      291.52     32.80 o
   0   0  28    19655.87    18041.55    297.01 o
   2   0  28     5958.84     5845.00     76.79 o
   4   0  28     9254.33     8908.40    141.82 o
   6   0  28     3470.40     3365.13     77.25 o
   8   0  28      204.16      173.83     25.67 o
  10   0  28     2964.12     3373.55     86.19 o
   1   1  28     2876.01     2746.33     33.19 o
   3   1  28        4.35       -2.12      8.22 o
   5   1  28      295.30      269.37     18.15 o
   7   1  28     1425.85     1473.71     36.66 o
   9   1  28       57.82       91.12     19.27 o
  11   1  28     1167.74     1486.22     47.30 o
   0   2  28     4547.58     4102.87     61.17 o
   2   2  28     4398.45     4596.16     46.69 o
   4   2  28     2888.01     2646.55     42.27 o
   6   2  28     2237.66     2377.46     41.67 o
   8   2  28     1122.98     1165.33     31.37 o
  10   2  28      882.11      915.79     31.59 o
   1   3  28     1152.04     1146.76     22.51 o
   3   3  28      592.02      684.16     19.31 o
   5   3  28     1854.46     1693.07     34.04 o
   7   3  28       86.06       92.77     15.63 o
   9   3  28      310.32      299.14     27.07 o
   0   4  28     4137.37     4342.41     62.28 o
   2   4  28      149.26      142.44     12.28 o
   4   4  28      863.45      844.26     30.73 o
   6   4  28     3734.13     3872.86     60.22 o
   8   4  28      888.46      892.66     31.37 o
  10   4  28      456.46      432.11     27.59 o
   1   5  28       18.87       12.35     10.13 o
   3   5  28     4514.12     4412.42     57.22 o
   5   5  28      186.00      209.70     20.59 o
   7   5  28      191.02      234.34     23.31 o
   9   5  28      188.04      143.79     22.40 o
   0   6  28     6936.91     6791.31     87.76 o
   2   6  28      793.95      778.06     22.61 o
   4   6  28     5367.71     5187.02     69.95 o
   6   6  28     2362.52     2357.51     47.31 o
   8   6  28      353.93      365.27     24.41 o
  10   6  28     1722.12     1819.37    118.54 o
   1   7  28       26.45       15.02     12.16 o
   3   7  28     1511.13     1598.16     34.43 o
   5   7  28       10.31       -4.16     14.58 o
   7   7  28      302.71      321.50     24.02 o
   9   7  28      133.61      191.40     22.95 o
   0   8  28     4429.00     4319.12     66.83 o
   2   8  28     3451.25     3476.75     55.69 o
   4   8  28     2084.14     2120.31     47.71 o
   6   8  28     1042.60     1103.97     35.33 o
   8   8  28      342.92      407.01     26.97 o
   1   9  28     1092.39     1116.79     28.16 o
   3   9  28       20.67        5.51     17.29 o
   5   9  28      170.56      145.43     23.05 o
   7   9  28       52.88       45.75     20.44 o
   0  10  28      322.05      317.43     24.35 o
   2  10  28     1690.91     1769.53     38.66 o
   4  10  28        6.30       10.31     17.14 o
   6  10  28      421.60      416.32     29.22 o
   1  11  28      704.83      660.63     24.33 o
   3  11  28       56.57       71.65     17.03 o
   5  11  28      795.41      704.77     37.85 o
   7  11  28       10.70        9.65     23.53 o
   0  12  28       70.70       61.14     22.98 o
   2  12  28       36.67       76.14     17.68 o
   4  12  28      154.99      137.39     20.36 o
   1  13  28        1.17      -13.87     16.26 o
   3  13  28       90.94       36.93     19.35 o
   0  14  28       74.35       36.61     27.67 o
   2  14  28      103.76      190.70     61.85 o
   2   1  29     5536.46     4876.83     46.36 o
   4   1  29      797.75      716.63     25.16 o
   6   1  29      130.77      131.41     16.03 o
   8   1  29       65.13       55.65     15.92 o
  10   1  29        4.15        9.72     16.07 o
   1   2  29     1295.97     1286.30     23.39 o
   3   2  29     1968.69     1900.02     33.34 o
   5   2  29      307.01      274.85     17.58 o
   7   2  29        0.79       10.19     12.69 o
   9   2  29       86.94       72.70     16.14 o
   2   3  29     5175.63     5169.70     51.87 o
   4   3  29      696.84      760.38     26.14 o
   6   3  29       10.75       41.26     13.40 o
   8   3  29        0.00      -13.51     13.51 o
  10   3  29       32.25       86.27     19.82 o
   1   4  29      201.65      187.06     13.09 o
   3   4  29       31.75       23.36     12.16 o
   5   4  29      123.86      163.29     17.57 o
   7   4  29      225.29      225.26     23.05 o
   9   4  29       32.74       29.61     19.27 o
   2   5  29     2072.14     2053.71     34.61 o
   4   5  29        0.51      -13.56     13.56 o
   6   5  29        2.27       15.22     19.05 o
   8   5  29       10.00       27.22     18.65 o
  10   5  29       51.50       57.22     27.52 o
   1   6  29       74.00      121.19     13.58 o
   3   6  29     1440.88     1591.76     38.52 o
   5   6  29        7.57       37.14     15.49 o
   7   6  29      606.62      611.07     28.70 o
   9   6  29       40.37       60.40     21.73 o
   2   7  29      821.65      623.60     23.31 o
   4   7  29       63.61       97.18     17.31 o
   6   7  29       29.60       24.15     17.79 o
   8   7  29       35.29        6.74     17.45 o
   1   8  29        8.02       25.03     13.64 o
   3   8  29       55.27       47.44     16.03 o
   5   8  29      371.80      325.68     23.46 o
   7   8  29        0.47        1.81     16.99 o
   2   9  29      433.31      409.47     23.79 o
   4   9  29       60.39       44.79     26.64 o
   6   9  29        0.05       -8.03     19.27 o
   8   9  29       44.98       55.85     22.77 o
   1  10  29      188.43      163.02     16.25 o
   3  10  29      329.75      332.26     26.51 o
   5  10  29       43.14       69.58     21.58 o
   7  10  29        0.27       12.31     21.15 o
   2  11  29      160.52      185.27     19.40 o
   4  11  29       44.54        6.58     18.42 o
   6  11  29        0.02        7.35     20.99 o
   1  12  29       35.58       58.77     17.61 o
   3  12  29        1.70       21.45     18.03 o
   5  12  29        5.66        9.71     23.14 o
   2  13  29      108.19      113.20     20.74 o
   0   0  30     4118.82     4092.29    139.16 o
   2   0  30      612.91      665.45     30.35 o
   4   0  30     3351.19     3221.35     74.27 o
   6   0  30      637.52      642.76     37.61 o
   8   0  30      620.07      583.95     38.45 o
  10   0  30      646.97      697.12     44.44 o
   1   1  30       40.21       31.11      9.02 o
   3   1  30      579.64      672.71     22.12 o
   5   1  30       31.34       37.37     13.22 o
   7   1  30        5.58       -4.95     12.72 o
   9   1  30       38.93       62.82     16.26 o
   0   2  30     4592.95     4539.80     66.75 o
   2   2  30     2531.80     2725.56     39.62 o
   4   2  30     5867.37     5379.43     66.72 o
   6   2  30     1688.89     1904.02     37.81 o
   8   2  30      889.14      880.72     29.36 o
  10   2  30     1641.45     1733.57     41.09 o
   1   3  30       39.97       24.80      9.19 o
   3   3  30      468.25      485.62     17.40 o
   5   3  30        0.52        3.19     11.76 o
   7   3  30       10.36       16.41     13.51 o
   9   3  30       40.16       39.10     20.74 o
   0   4  30    10426.15     9866.54    131.90 o
   2   4  30     4427.89     4239.82     52.30 o
   4   4  30     3882.12     4227.97     77.25 o
   6   4  30     5806.45     5758.36     88.45 o
   8   4  30      770.87      846.02     53.01 o
  10   4  30     2104.34     2368.71    101.17 o
   1   5  30       24.65       16.15     10.52 o
   3   5  30      145.19      143.44     16.07 o
   5   5  30      549.07      568.69     28.98 o
   7   5  30      265.70      294.14     25.23 o
   9   5  30       10.15       -0.60     19.27 o
   0   6  30     5951.90     5848.54    109.36 o
   2   6  30     4142.53     4224.59     57.38 o
   4   6  30      407.71      457.88     24.02 o
   6   6  30     3842.64     3961.65     64.72 o
   8   6  30      883.32      909.60     33.92 o
   1   7  30       89.58       97.43     15.15 o
   3   7  30      834.32      783.04     26.91 o
   5   7  30       41.73       28.66     16.30 o
   7   7  30        1.20       -5.26     16.99 o
   9   7  30       15.55        8.59     26.78 o
   0   8  30     2401.98     2126.92    101.23 o
   2   8  30      715.08      784.07     31.50 o
   4   8  30      703.75      653.27     48.58 o
   6   8  30     1136.62     1161.18     39.95 o
   8   8  30      379.47      420.49     28.63 o
   1   9  30       28.64       39.21     14.94 o
   3   9  30      103.73       78.48     18.42 o
   5   9  30      345.73      352.06     35.72 o
   7   9  30      161.12      178.04     25.23 o
   0  10  30      277.54      270.30     30.66 o
   2  10  30      210.64      237.23     21.68 o
   4  10  30     1733.35     1729.67     43.24 o
   6  10  30      112.06      122.12     24.35 o
   1  11  30       40.55       31.32     16.14 o
   3  11  30      246.65      185.21     22.02 o
   5  11  30       17.16       -6.44     20.59 o
   0  12  30      108.81      106.63     29.46 o
   2  12  30      473.32      553.02     27.47 o
   4  12  30      374.62      343.24     26.59 o
   1  13  30        2.62       -5.54     17.58 o
   2   1  31      667.00      594.52     16.90 o
   4   1  31      628.53      568.20     23.79 o
   6   1  31      102.87      105.13     16.57 o
   8   1  31      127.19      156.07     17.68 o
  10   1  31        2.45      -15.06     15.06 o
   1   2  31       19.06        4.87      9.02 o
   3   2  31     2143.89     1889.82     30.96 o
   5   2  31      250.26      244.49     17.78 o
   7   2  31     1477.07     1512.07     36.14 o
   9   2  31      430.43      446.16     24.43 o
   2   3  31      478.33      373.82     15.43 o
   4   3  31      336.63      428.18     21.90 o
   6   3  31        4.50       43.17     15.92 o
   8   3  31       69.65       72.46     17.79 o
   1   4  31      700.64      613.56     19.37 o
   3   4  31        3.85       19.56     13.56 o
   5   4  31        0.81        3.79     15.40 o
   7   4  31      269.06      281.70     24.84 o
   9   4  31        2.96       -0.48     19.27 o
   2   5  31      282.80      230.32     17.93 o
   4   5  31      675.33      696.33     30.39 o
   6   5  31        6.90       20.00     18.26 o
   8   5  31        2.45       31.16     19.27 o
   1   6  31      158.25      194.70     15.64 o
   3   6  31      696.09      819.77     27.73 o
   5   6  31        3.48       10.31     16.42 o
   7   6  31      172.51      285.07     24.49 o
   9   6  31       29.62       54.11     22.91 o
   2   7  31      827.51      910.28     28.34 o
   4   7  31       30.90       38.32     17.29 o
   6   7  31      322.98      364.51     25.57 o
   8   7  31        6.62       -2.18     18.05 o
   1   8  31      253.59      210.28     18.03 o
   3   8  31       28.33       46.33     16.57 o
   5   8  31        1.83      -16.09     16.09 o
   7   8  31       20.00       21.44     18.15 o
   2   9  31       40.90       35.40     17.14 o
   4   9  31      706.59      668.10     44.52 o
   6   9  31      156.92      201.26     26.07 o
   1  10  31      161.49      149.28     19.91 o
   3  10  31       38.23       14.40     17.22 o
   5  10  31       91.95      115.11     23.74 o
   2  11  31       13.76        3.94     16.99 o
   4  11  31      117.79      133.64     22.02 o
   1  12  31       98.69      110.05     23.46 o
   3  12  31       16.95       16.30     19.44 o
   0   0  32      110.05      145.55     20.83 o
   2   0  32     3568.32     3148.36     54.24 o
   4   0  32     1227.29     1379.16     49.53 o
   6   0  32     1784.91     1768.52     59.69 o
   8   0  32      657.27      647.48     54.21 o
   1   1  32     1444.70     1381.92     25.39 o
   3   1  32       19.54       34.11     11.00 o
   5   1  32     2353.41     2268.72     45.56 o
   7   1  32        3.79        2.13     13.51 o
   9   1  32       72.85       86.32     17.68 o
   0   2  32     3254.10     3242.90     62.26 o
   2   2  32     1561.96     1698.78     27.80 o
   4   2  32     2454.01     2265.09     44.04 o
   6   2  32     1308.45     1483.07     35.54 o
   8   2  32      538.71      509.58     24.89 o
   1   3  32     1122.50     1110.96     26.99 o
   3   3  32       53.24       44.11     11.10 o
   5   3  32      738.12      842.77     31.89 o
   7   3  32      164.99      193.07     21.06 o
   9   3  32      174.10      187.41     22.38 o
   0   4  32    14481.30    13932.06    175.76 o
   2   4  32     1197.87     1350.22     29.45 o
   4   4  32     3436.45     3492.47     72.09 o
   6   4  32     1954.44     1791.48     60.61 o
   8   4  32      583.41      605.43     32.59 o
   1   5  32      244.54      284.13     16.35 o
   3   5  32     1209.44     1159.56     30.35 o
   5   5  32       73.61       80.14     17.79 o
   7   5  32      480.66      506.82     30.83 o
   9   5  32      202.86      236.69     27.15 o
   0   6  32     3214.71     3146.60     65.68 o
   2   6  32     4065.67     3998.83     56.51 o
   4   6  32     1523.46     1482.47     41.84 o
   6   6  32     2449.14     2663.29     55.32 o
   8   6  32     1159.86     1189.21     40.90 o
   1   7  32       40.44       31.93     15.17 o
   3   7  32     1852.00     1858.82     39.64 o
   5   7  32       72.25       63.81     18.15 o
   7   7  32      146.87      137.33     21.90 o
   0   8  32      487.09      404.13     35.73 o
   2   8  32      866.02      951.81     31.42 o
   4   8  32      478.95      461.84     32.78 o
   6   8  32     1055.72     1147.30     37.82 o
   1   9  32      194.28      240.59     27.85 o
   3   9  32        1.10       -9.02     16.03 o
   5   9  32      251.91      242.48     26.66 o
   7   9  32       21.31       22.33     34.82 o
   0  10  32      363.47      404.52     35.71 o
   2  10  32       21.32       32.54     17.79 o
   4  10  32      273.72      274.65     26.67 o
   6  10  32       65.92       73.67     23.31 o
   1  11  32      370.69      441.63     30.39 o
   3  11  32      226.67      178.00     22.66 o
   5  11  32      229.58      201.01     61.85 o
   0  12  32      156.42      168.38     31.40 o
   2  12  32      376.28      416.60     28.35 o
   2   1  33     1462.24     1345.63     24.44 o
   4   1  33     1711.07     1701.20     36.14 o
   6   1  33      849.05      941.59     29.42 o
   8   1  33       25.03       34.51     15.71 o
   1   2  33       30.58        9.40      9.69 o
   3   2  33      792.90      763.29     22.00 o
   5   2  33      106.87      120.47     16.14 o
   7   2  33        0.09       -8.06     13.98 o
   9   2  33      352.38      382.72     28.04 o
   2   3  33      993.88      924.05     25.41 o
   4   3  33      958.51      890.74     30.37 o
   6   3  33      193.68      190.91     20.54 o
   8   3  33       20.43       12.39     16.99 o
   1   4  33      146.10       89.80     13.97 o
   3   4  33       13.60       20.80     14.86 o
   5   4  33        8.09        7.73     16.95 o
   7   4  33       50.13       66.00     20.99 o
   9   4  33       60.37       51.70     22.20 o
   2   5  33      330.13      302.83     19.89 o
   4   5  33      450.18      474.09     28.52 o
   6   5  33     1419.24     1506.07     45.54 o
   8   5  33       59.28       71.39     22.04 o
   1   6  33      105.83       83.30     15.71 o
   3   6  33      672.83      603.35     24.66 o
   5   6  33        5.73       -2.66     16.70 o
   7   6  33       56.94       28.15     18.14 o
   2   7  33      900.90      936.51     30.87 o
   4   7  33      607.55      669.08     33.03 o
   6   7  33      403.35      441.13     27.67 o
   1   8  33      115.87      118.30     20.59 o
   3   8  33        2.29       -3.14     16.30 o
   5   8  33       18.31       -2.48     17.45 o
   7   8  33        1.94      -13.63     19.24 o
   2   9  33       15.87       14.49     17.31 o
   4   9  33       39.41       44.91     21.15 o
   6   9  33       49.89       55.11     22.40 o
   1  10  33        5.18       -2.39     17.74 o
   3  10  33      349.46      348.37     29.20 o
   5  10  33        0.09       35.78     22.40 o
   2  11  33        3.67       30.36     19.12 o
   4  11  33       69.13       71.25     21.24 o
   1  12  33       12.00       23.66     21.73 o
   0   0  34      650.30      540.28     33.64 o
   2   0  34      316.48      275.99     20.59 o
   4   0  34       82.89      121.62     24.68 o
   6   0  34        6.30       11.65     21.69 o
   8   0  34      113.98       97.31     25.67 o
   1   1  34     1271.73     1294.66     23.92 o
   3   1  34       22.70       63.30     24.63 o
   5   1  34     1324.60     1374.17     34.19 o
   7   1  34      482.18      480.35     24.95 o
   9   1  34       83.14       80.05     18.19 o
   0   2  34     1125.30     1188.97     34.48 o
   2   2  34     1260.40     1373.54     25.02 o
   4   2  34      483.04      434.15     21.93 o
   6   2  34      980.90     1150.41     32.77 o
   8   2  34      335.37      293.02     24.13 o
   1   3  34     3794.51     3707.46     50.45 o
   3   3  34      900.06      845.02     29.22 o
   5   3  34     3874.52     3797.67     63.28 o
   7   3  34      417.35      346.65     28.52 o
   0   4  34     2612.97     2529.25     58.51 o
   2   4  34     5592.69     5566.49     64.94 o
   4   4  34     2221.58     2392.36     61.17 o
   6   4  34     2883.51     2837.97     62.18 o
   8   4  34      707.44      882.28     38.96 o
   1   5  34     1880.45     1899.87     52.11 o
   3   5  34     3178.54     2968.15     49.30 o
   5   5  34      880.15      911.89     33.81 o
   7   5  34      600.38      602.44     33.99 o
   0   6  34     1460.12     1476.44     46.99 o
   2   6  34      947.39      900.21     29.58 o
   4   6  34     1783.43     1695.05     46.85 o
   6   6  34      317.46      344.76     28.81 o
   1   7  34      321.95      302.12     24.84 o
   3   7  34      678.39      751.58     28.74 o
   5   7  34      186.76      198.48     23.36 o
   7   7  34      183.54      154.98     23.05 o
   0   8  34      219.52      178.11     29.83 o
   2   8  34       24.24       -6.76     15.68 o
   4   8  34      210.59      172.75     37.20 o
   6   8  34        6.09        2.05     18.05 o
   1   9  34      233.16      250.98     28.71 o
   3   9  34       22.46       24.05     17.79 o
   5   9  34      789.39      800.15     38.21 o
   0  10  34      202.10      243.71     33.64 o
   2  10  34      136.90      117.71     22.91 o
   4  10  34        2.14        8.16     19.12 o
   1  11  34      359.25      326.12     28.98 o
   3  11  34       69.23      109.71     22.02 o
   2   1  35      150.16      100.47     11.51 o
   4   1  35      177.82      155.32     17.12 o
   6   1  35      507.97      530.48     25.26 o
   8   1  35       49.96       33.11     16.61 o
   1   2  35       69.65       73.13     11.90 o
   3   2  35       48.39       43.06     13.74 o
   5   2  35       54.96       40.49     15.60 o
   7   2  35      200.09      237.17     23.05 o
   2   3  35      617.54      518.03     25.40 o
   4   3  35        2.64       -0.04     16.31 o
   6   3  35     1650.03     1858.99     50.65 o
   8   3  35        9.77       32.79     20.80 o
   1   4  35      397.98      400.45     20.25 o
   3   4  35       38.24       22.95     15.17 o
   5   4  35       83.98       79.35     20.99 o
   7   4  35        0.55       -2.46     18.84 o
   2   5  35       67.32       50.75     17.45 o
   4   5  35      119.39      127.44     23.46 o
   6   5  35       18.22       22.72     18.53 o
   1   6  35       48.10       29.81     14.94 o
   3   6  35       37.33       42.82     15.96 o
   5   6  35       18.76       27.44     19.12 o
   7   6  35      160.94      185.95     23.46 o
   2   7  35       99.89       89.93     18.82 o
   4   7  35      126.50      108.65     22.91 o
   6   7  35      303.80      383.95     27.59 o
   1   8  35      121.17       79.37     20.74 o
   3   8  35        2.10       -7.30     16.86 o
   5   8  35        6.91       21.46     19.00 o
   2   9  35      245.38      220.71     25.23 o
   4   9  35        3.28       -9.98     19.62 o
   1  10  35        0.34      -13.66     19.27 o
   3  10  35       62.69       98.41     21.68 o
   2  11  35      330.68      386.81     34.09 o
   0   0  36      661.41      627.92     34.63 o
   2   0  36        5.52        0.38     13.02 o
   4   0  36       15.25        1.41     19.32 o
   6   0  36      304.00      306.13     33.64 o
   8   0  36        2.94      -10.65     27.15 o
   1   1  36     2835.35     2853.13     37.04 o
   3   1  36     1504.22     1436.25     34.72 o
   5   1  36     1082.95     1061.81     32.13 o
   7   1  36     2152.18     2351.56     47.84 o
   0   2  36       67.08      101.90     16.95 o
   2   2  36      475.73      518.33     19.99 o
   4   2  36       13.60        8.67     13.62 o
   6   2  36      166.17      190.71     21.94 o
   8   2  36      217.77      256.24     24.97 o
   1   3  36     1557.78     1504.84     32.52 o
   3   3  36      760.56      745.54     33.59 o
   5   3  36     2177.60     2404.20     80.13 o
   7   3  36      232.26      210.23     26.56 o
   0   4  36       38.73       37.14     19.87 o
   2   4  36      861.24      796.30     28.06 o
   4   4  36      540.46      557.51     31.29 o
   6   4  36       48.99       13.10     20.59 o
   1   5  36     2101.63     2135.85     39.48 o
   3   5  36      892.61      869.92     29.89 o
   5   5  36     3489.57     3580.37     64.01 o
   7   5  36       25.16       18.23     18.81 o
   0   6  36      373.38      390.87     29.55 o
   2   6  36       92.15       83.80     18.15 o
   4   6  36      504.82      485.82     31.29 o
   6   6  36       63.06       68.94     20.83 o
   1   7  36     2580.47     2531.00     58.01 o
   3   7  36      506.43      521.32     26.11 o
   5   7  36     1894.41     1951.03     59.13 o
   0   8  36        1.08        0.22     21.69 o
   2   8  36      122.96      179.69     23.79 o
   4   8  36       51.32       27.77     21.15 o
   1   9  36      352.63      340.64     28.98 o
   3   9  36      471.01      486.04     29.07 o
   0  10  36        4.25       18.04     32.80 o
   2  10  36       30.19       20.93     21.15 o
   2   1  37      339.36      448.94     19.47 o
   4   1  37        5.35       -9.06     12.88 o
   6   1  37      742.70      760.85     30.41 o
   1   2  37        2.80        3.44     11.42 o
   3   2  37       33.25       74.37     17.31 o
   5   2  37      513.61      523.87     28.28 o
   7   2  37      687.43      779.14     34.26 o
   2   3  37      709.85      707.06     26.61 o
   4   3  37       32.94       32.48     19.27 o
   6   3  37      929.25      966.91     42.57 o
   1   4  37      328.81      330.28     19.98 o
   3   4  37       35.88       28.40     17.14 o
   5   4  37      102.25       99.45     23.46 o
   7   4  37      117.77       85.32     22.04 o
   2   5  37       23.44       33.78     18.05 o
   4   5  37        2.23       14.55     17.79 o
   6   5  37      125.36      161.57     23.46 o
   1   6  37       75.34       68.00     19.12 o
   3   6  37        6.18       -2.94     16.99 o
   5   6  37      147.50      138.20     23.36 o
   2   7  37       34.29       29.86     18.42 o
   4   7  37       85.69       90.69     20.94 o
   1   8  37        2.16      -18.09     18.09 o
   3   8  37        3.43       29.46     20.99 o
   2   9  37       39.26       71.26     23.62 o
   1  10  37        0.10       10.20     21.15 o
   0   0  38        3.46        4.07     19.68 o
   2   0  38      140.81      153.74     22.26 o
   4   0  38       88.28      105.91     24.55 o
   6   0  38      163.51      158.12     26.97 o
   1   1  38      569.30      613.43     20.46 o
   3   1  38      537.68      560.22     27.19 o
   5   1  38     1608.73     1545.84     39.10 o
   7   1  38       53.74       50.70     17.68 o
   0   2  38       92.45       94.83     21.18 o
   2   2  38        5.48        7.53     13.62 o
   4   2  38       59.99       45.31     16.42 o
   6   2  38       42.26        7.99     18.05 o
   1   3  38     3882.38     3890.60     55.23 o
   3   3  38     2945.13     2902.44     62.18 o
   5   3  38     1697.54     1772.64     50.58 o
   7   3  38     1952.71     1965.86     60.52 o
   0   4  38      344.84      324.22     28.93 o
   2   4  38       57.26       15.64     14.42 o
   4   4  38        0.93       -8.02     17.90 o
   6   4  38      462.29      540.42     34.07 o
   1   5  38     3671.80     3729.39     58.27 o
   3   5  38     1153.27     1141.56     41.84 o
   5   5  38     1674.06     1599.86     44.09 o
   0   6  38       65.27       35.46     25.67 o
   2   6  38      102.66       94.49     19.04 o
   4   6  38        6.25      -11.63     16.99 o
   1   7  38      455.59      432.71     30.27 o
   3   7  38       26.68       33.03     21.15 o
   5   7  38      728.29      723.61     57.97 o
   0   8  38       36.71      126.27     35.90 o
   2   8  38       79.37       66.37     20.99 o
   4   8  38        2.11       -1.72     38.66 o
   1   9  38       76.67      135.58     24.84 o
   2   1  39       22.88       -9.61     13.40 o
   4   1  39       10.77       -2.31     15.60 o
   6   1  39      106.50      132.75     21.87 o
   1   2  39      228.33      185.87     16.11 o
   3   2  39      649.74      693.13     34.48 o
   5   2  39       58.27       72.77     21.41 o
   2   3  39       10.10       35.36     15.71 o
   4   3  39        6.84       -9.61     18.26 o
   6   3  39      167.17      195.98     26.07 o
   1   4  39       54.64       87.17     17.78 o
   3   4  39        0.13       23.11     19.59 o
   5   4  39        1.76      -16.20     18.95 o
   2   5  39      114.22      152.98     20.67 o
   4   5  39       15.58       -0.20     17.79 o
   1   6  39       13.63       21.37     17.88 o
   3   6  39      174.09      156.18     23.89 o
   5   6  39       18.95       16.54     27.08 o
   2   7  39      229.26      233.93     26.66 o
   4   7  39        5.71       11.54     26.43 o
   1   8  39       32.16       25.98     23.21 o
   3   8  39       61.30      113.39     56.69 o
   0   0  40     2122.65     2041.85     63.44 o
   2   0  40      542.53      500.34     32.80 o
   4   0  40      554.09      488.11     33.94 o
   6   0  40     1927.08     2065.80     62.46 o
   1   1  40     1248.42     1398.59     26.65 o
   3   1  40     1453.84     1560.19     41.29 o
   5   1  40     1539.70     1637.62     45.20 o
   0   2  40      666.47      639.08     31.29 o
   2   2  40      158.64      160.84     22.53 o
   4   2  40      294.47      298.90     41.74 o
   6   2  40      294.80      283.56     31.51 o
   1   3  40     1322.36     1273.40     34.77 o
   3   3  40      562.71      557.65     32.69 o
   5   3  40      702.79      665.28     35.90 o
   0   4  40      373.65      430.38     32.80 o
   2   4  40       14.62       10.66     15.89 o
   4   4  40      158.52      218.93     25.97 o
   1   5  40      750.80      704.62     29.16 o
   3   5  40      446.84      429.47     31.29 o
   0   6  40      592.46      656.06     44.64 o
   2   6  40      101.24       84.82     20.17 o
   4   6  40      258.44      245.67     28.08 o
   1   7  40      406.44      408.84     31.16 o
   3   7  40      456.43      608.17     82.46 o
   0   8  40      206.16      252.55     67.00 o
   2   1  41       51.76       42.95     16.34 o
   4   1  41        3.80        5.82     19.07 o
   1   2  41       53.54       72.87     16.90 o
   3   2  41      575.40      650.91     37.96 o
   5   2  41       91.27       85.05     23.31 o
   2   3  41        6.73       53.66     20.44 o
   4   3  41        2.72       -5.86     18.84 o
   1   4  41       29.74       32.61     16.48 o
   3   4  41        0.17       19.27     20.07 o
   2   5  41       85.77      134.90     22.02 o
   4   5  41       35.41       23.10     27.67 o
   1   6  41        3.86        7.99     18.05 o
   3   6  41      613.31      525.71     77.31 o
   0   0  42     3446.43     3463.77     87.25 o
   2   0  42        8.07        6.58     19.87 o
   4   0  42      563.83      682.42     38.66 o
   1   1  42     1035.87     1039.49     30.69 o
   3   1  42      589.79      535.70     35.34 o
   0   2  42     1689.65     1674.89     48.46 o
   2   2  42      460.46      449.11     30.71 o
   4   2  42      877.45      830.24     38.69 o
   1   3  42      112.30      105.38     18.86 o
   3   3  42      401.95      510.41     36.67 o
   0   4  42      657.14      695.99     39.25 o
   2   4  42     1012.00     1052.01     41.84 o
   1   5  42       46.19       25.33     19.44 o
   0   6  42      291.20      348.35     74.73 o
   2   1  43      301.44      445.78     28.00 o
   1   2  43        4.91       15.75     15.03 o
   3   2  43       15.53       29.55     22.98 o
   2   3  43      278.57      296.29     38.91 o
   1   4  43        0.68      -15.96     15.96 o
   0   0  44     2192.51     2380.48     72.24 o
   2   0  44     2507.49     2561.65     68.25 o
   1   1  44       28.60       15.77     17.79 o
   0   2  44     1842.49     1946.41     52.00 o
 
